# Supplementary material for: Methyl 2-benzene­sulfonamido­benzoate
Source: Acta Crystallogr Sect E Struct Rep Online. 2010 Jul 7;66(Pt 8):o1956. doi: 10.1107/S1600536810025298 (PMC3007297; doi:10.1107/S1600536810025298)
Supplement: Supplementary file 1 [file e-66-o1956-sup1.cif]

##############################################################################
###                                                                        ###
###        Electronic paper (Acta Crystallographica Section E)             ###
###                                                                        ###
##############################################################################
#                                                                            #
# This CIF contains the data in a paper accepted for publication in Acta     #
# Crystallographica Section E. It conforms to the requirements of Notes      #
# for Authors for Section E, and has been peer reviewed under the auspices   #
# of the IUCr Commission on Journals.                                        #
#                                                                            #
# Full details of the Crystallographic Information File format               #
# are given in the paper "The Crystallographic Information File (CIF):       #
# a New Standard Archive File for Crystallography" by S. R. Hall, F. H.      #
# Allen and I. D. Brown [Acta Cryst. (1991), A47, 655-685].                  #
#                                                                            #
# The current version of the core CIF dictionary is obtainable from          #
# ftp://ftp.iucr.org/pub/cif_core.dic. The current version number is 2.4.    #
#                                                                            #
# Software is freely available for graphical display of the structure(s) in  #
# this CIF.  For information consult the CIF home page http://www.iucr.org/  #
# cif/home.html                                                              #
#                                                                            #
# This file may be used for bona fide research purposes within the           #
# scientific community so long as proper attribution is given to the journal # 
# article from which it was obtained.                                        #
#                                                                            #
##############################################################################
                                             
data_global
_audit_creation_method     SHELXL-97
_journal_date_recd_electronic     2010-06-23
_journal_date_accepted     2010-06-28
_journal_name_full     'Acta Crystallographica, Section E'
_journal_year     2010
_journal_volume     66
_journal_issue      8
_journal_page_first     o1956
_journal_page_last     o1956
_journal_paper_category     QO
_journal_coeditor_code     HB5518
_publ_contact_author
;
'Khan, Islam Ullah'
Materials Chemistry Laboratry
Department of Chemistry
GC University
Lahore-54000
Pakistan
;
_publ_contact_author_email     'iuklodhi@yahoo.com'
_publ_section_title
;
Methyl 2-benzenesulfonamidobenzoate
;
loop_
    _publ_author_name
    _publ_author_address
    'John, Peter'
;
Materials Chemistry Laboratry
Department of Chemistry
GC University
Lahore 54000
Pakistan
;
    '\;Sahin, Onur'
;
Department of Physics
Ondokuz May\?is University
TR-55139 Samsun
Turkey
;
    'Khan, Islam Ullah'
;
Materials Chemistry Laboratry
Department of Chemistry
GC University
Lahore 54000
Pakistan
;
    'Ahmad, Waqar'
;
Materials Chemistry Laboratry
Department of Chemistry
GC University
Lahore 54000
Pakistan
;
    'B\"uy\"ukg\"ung\"or, Orhan'
;
Department of Physics
Ondokuz May\?is University
TR-55139 Samsun
Turkey
;
data_I
_chemical_name_systematic
;
Methyl 2-benzenesulfonamidobenzoate
;
_chemical_name_common     ?
_chemical_formula_moiety     'C14 H13 N O4 S'
_chemical_formula_sum     'C14 H13 N O4 S'
_chemical_formula_iupac     'C14 H13 N O4 S'
_chemical_formula_weight     291.31
_chemical_melting_point     ?
_symmetry_cell_setting     triclinic
_symmetry_space_group_name_H-M     'P -1'
_symmetry_space_group_name_Hall     '-P 1'
loop_
    _symmetry_equiv_pos_as_xyz
    'x, y, z'
    '-x, -y, -z'
_cell_length_a     8.341(5)
_cell_length_b     9.115(3)
_cell_length_c     10.000(5)
_cell_angle_alpha     84.483(5)
_cell_angle_beta     80.663(5)
_cell_angle_gamma     66.674(4)
_cell_volume     688.5(7)
_cell_formula_units_Z     2
_cell_measurement_reflns_used     4237
_cell_measurement_theta_min     2.43
_cell_measurement_theta_max     26.03
_cell_measurement_temperature     296
_exptl_crystal_description     Block
_exptl_crystal_colour     'colourless'
_exptl_crystal_size_max     0.18
_exptl_crystal_size_mid     0.10
_exptl_crystal_size_min     0.07
_exptl_crystal_density_diffrn     1.405
_exptl_crystal_density_meas     ?
_exptl_crystal_density_method     'not measured'
_exptl_crystal_F_000     304
_exptl_absorpt_coefficient_mu     0.247
_exptl_absorpt_correction_type     multi-scan
_exptl_absorpt_process_details     '(SADABS; Bruker, 2007)'
_exptl_absorpt_correction_T_min     0.88
_exptl_absorpt_correction_T_max     0.99
_exptl_special_details
;
;
_diffrn_ambient_temperature     296
_diffrn_radiation_type     MoK\a
_diffrn_radiation_wavelength     0.71073
_diffrn_radiation_source     'fine-focus sealed tube'
_diffrn_radiation_monochromator     graphite
_diffrn_measurement_device_type     'Bruker APEXII CCD'
_diffrn_measurement_method     'phi and omega scans'
_diffrn_detector_area_resol_mean     ?
_diffrn_reflns_number     12401
_diffrn_reflns_av_R_equivalents     0.0301
_diffrn_reflns_av_sigmaI/netI     0.0323
_diffrn_reflns_theta_min     2.07
_diffrn_reflns_theta_max     28.31
_diffrn_reflns_theta_full     28.31
_diffrn_measured_fraction_theta_max     0.992
_diffrn_measured_fraction_theta_full     0.992
_diffrn_reflns_limit_h_min     -11
_diffrn_reflns_limit_h_max     10
_diffrn_reflns_limit_k_min     -12
_diffrn_reflns_limit_k_max     9
_diffrn_reflns_limit_l_min     -13
_diffrn_reflns_limit_l_max     12
_diffrn_standards_number     ?
_diffrn_standards_interval_count     ?
_diffrn_standards_interval_time     ?
_diffrn_standards_decay_%     ?
_refine_special_details
;
Refinement of <i>F</i>^2^ against ALL reflections. The weighted <i>R</i>-factor
<i>wR</i> and goodness of fit <i>S</i> are based on <i>F</i>^2^, conventional
<i>R</i>-factors <i>R</i> are based on <i>F</i>, with <i>F</i> set to zero for
negative <i>F</i>^2^. The threshold expression of <i>F</i>^2^ >
\s(<i>F</i>^2^) is used only for calculating <i>R</i>-factors(gt) <i>etc</i>.
and is not relevant to the choice of reflections for refinement.
<i>R</i>-factors based on <i>F</i>^2^ are statistically about twice as large
as those based on <i>F</i>, and <i>R</i>- factors based on ALL data will be
even larger.
;
_reflns_number_total     3387
_reflns_number_gt     2495
_reflns_threshold_expression     I>2\s(I)
_refine_ls_structure_factor_coef     Fsqd
_refine_ls_matrix_type     full
_refine_ls_R_factor_all     0.0745
_refine_ls_R_factor_gt     0.0434
_refine_ls_wR_factor_gt     0.1325
_refine_ls_wR_factor_ref     0.1738
_refine_ls_goodness_of_fit_ref     1.149
_refine_ls_restrained_S_all     1.149
_refine_ls_number_reflns     3387
_refine_ls_number_parameters     182
_refine_ls_number_restraints     0
_refine_ls_hydrogen_treatment     constr
_refine_ls_weighting_scheme     calc
_refine_ls_weighting_details
         'calc w=1/[\s^2^(Fo^2^)+(0.1024P)^2^+0.0155P] where P=(Fo^2^+2Fc^2^)/3'
_atom_sites_solution_hydrogens     geom
_atom_sites_solution_primary     direct
_atom_sites_solution_secondary     difmap
_refine_ls_shift/su_max     0.000
_refine_ls_shift/su_mean     0.000
_refine_diff_density_max     0.586
_refine_diff_density_min     -0.585
_refine_ls_extinction_method     none
_refine_ls_extinction_coef     ?
loop_
    _atom_type_symbol
    _atom_type_description
    _atom_type_scat_dispersion_real
    _atom_type_scat_dispersion_imag
    _atom_type_scat_source
    'C' 'C' 0.0033 0.0016
                         'International Tables Vol C Tables 4.2.6.8 and 6.1.1.4'
    'H' 'H' 0.0000 0.0000
                         'International Tables Vol C Tables 4.2.6.8 and 6.1.1.4'
    'N' 'N' 0.0061 0.0033
                         'International Tables Vol C Tables 4.2.6.8 and 6.1.1.4'
    'O' 'O' 0.0106 0.0060
                         'International Tables Vol C Tables 4.2.6.8 and 6.1.1.4'
    'S' 'S' 0.1246 0.1234
                         'International Tables Vol C Tables 4.2.6.8 and 6.1.1.4'
_computing_data_collection     'APEX2 (Bruker, 2007)'
_computing_cell_refinement     'SAINT (Bruker, 2007)'
_computing_data_reduction     'SAINT (Bruker, 2007)'
_computing_structure_solution     'SHELXS97 (Sheldrick, 2008)'
_computing_structure_refinement     'SHELXL97 (Sheldrick, 2008)'
_computing_molecular_graphics     'ORTEP-3 (Farrugia, 1997)'
_computing_publication_material     'WinGX (Farrugia, 1999)'
loop_
    _atom_site_type_symbol
    _atom_site_label
    _atom_site_fract_x
    _atom_site_fract_y
    _atom_site_fract_z
    _atom_site_U_iso_or_equiv
    _atom_site_adp_type
    _atom_site_calc_flag
    _atom_site_refinement_flags
    _atom_site_occupancy
    _atom_site_disorder_assembly
    _atom_site_disorder_group
    C C1 -0.1640(3) 0.3379(2) 0.3275(2) 0.0414(4) Uani d . 1 . .
    C C2 -0.2674(3) 0.2666(3) 0.4062(2) 0.0515(5) Uani d . 1 . .
    H H2 -0.2178 0.1809 0.4653 0.062 Uiso calc R 1 . .
    C C3 -0.4445(3) 0.3239(3) 0.3958(3) 0.0590(6) Uani d . 1 . .
    H H3 -0.5150 0.2763 0.4479 0.071 Uiso calc R 1 . .
    C C4 -0.5176(3) 0.4511(3) 0.3090(3) 0.0616(6) Uani d . 1 . .
    H H4 -0.6373 0.4889 0.3023 0.074 Uiso calc R 1 . .
    C C5 -0.4141(3) 0.5228(3) 0.2317(3) 0.0613(6) Uani d . 1 . .
    H H5 -0.4642 0.6093 0.1735 0.074 Uiso calc R 1 . .
    C C6 -0.2376(3) 0.4666(2) 0.2406(2) 0.0510(5) Uani d . 1 . .
    H H6 -0.1675 0.5148 0.1886 0.061 Uiso calc R 1 . .
    C C7 0.1571(2) 0.0199(2) 0.16147(19) 0.0399(4) Uani d . 1 . .
    C C8 0.0860(3) -0.0706(2) 0.2535(2) 0.0477(5) Uani d . 1 . .
    H H8 0.0362 -0.0344 0.3403 0.057 Uiso calc R 1 . .
    C C9 0.0893(3) -0.2135(2) 0.2163(2) 0.0510(5) Uani d . 1 . .
    H H9 0.0415 -0.2730 0.2785 0.061 Uiso calc R 1 . .
    C C10 0.1620(3) -0.2690(3) 0.0889(3) 0.0550(6) Uani d . 1 . .
    H H10 0.1649 -0.3662 0.0652 0.066 Uiso calc R 1 . .
    C C11 0.2308(3) -0.1804(2) -0.0039(2) 0.0493(5) Uani d . 1 . .
    H H11 0.2787 -0.2179 -0.0906 0.059 Uiso calc R 1 . .
    C C12 0.2295(2) -0.0359(2) 0.0301(2) 0.0404(4) Uani d . 1 . .
    C C13 0.2988(3) 0.0601(3) -0.0732(2) 0.0442(5) Uani d . 1 . .
    C C14 0.4176(4) 0.0777(3) -0.3020(2) 0.0681(7) Uani d . 1 . .
    H H20A 0.3188 0.1702 -0.3258 0.102 Uiso calc R 1 . .
    H H20B 0.4699 0.0110 -0.3789 0.102 Uiso calc R 1 . .
    H H20C 0.5032 0.1108 -0.2751 0.102 Uiso calc R 1 . .
    N N1 0.1585(2) 0.1651(2) 0.19647(18) 0.0490(4) Uani d . 1 . .
    H H1 0.2175 0.2063 0.1376 0.059 Uiso calc R 1 . .
    O O1 0.1165(2) 0.3981(2) 0.31441(17) 0.0633(5) Uani d . 1 . .
    O O2 0.1035(2) 0.1602(2) 0.44859(15) 0.0600(4) Uani d . 1 . .
    O O3 0.3011(2) 0.1886(2) -0.05568(16) 0.0621(5) Uani d . 1 . .
    O O4 0.3592(2) -0.0106(2) -0.19141(16) 0.0614(4) Uani d . 1 . .
    S S1 0.06389(6) 0.26618(6) 0.33289(5) 0.0465(2) Uani d . 1 . .
loop_
    _atom_site_aniso_label
    _atom_site_aniso_U_11
    _atom_site_aniso_U_22
    _atom_site_aniso_U_33
    _atom_site_aniso_U_12
    _atom_site_aniso_U_13
    _atom_site_aniso_U_23
    C1 0.0432(10) 0.0414(9) 0.0435(10) -0.0214(8) -0.0027(8) -0.0023(8)
    C2 0.0492(12) 0.0515(11) 0.0524(13) -0.0221(9) -0.0011(10) 0.0075(10)
    C3 0.0478(12) 0.0580(13) 0.0740(16) -0.0288(10) 0.0046(11) -0.0002(12)
    C4 0.0431(12) 0.0542(12) 0.0885(18) -0.0185(10) -0.0122(12) -0.0020(12)
    C5 0.0570(14) 0.0441(11) 0.0837(18) -0.0190(10) -0.0209(13) 0.0100(11)
    C6 0.0531(12) 0.0470(11) 0.0590(13) -0.0276(9) -0.0066(10) 0.0050(10)
    C7 0.0346(9) 0.0435(9) 0.0400(10) -0.0146(8) -0.0072(8) 0.0077(8)
    C8 0.0433(11) 0.0507(11) 0.0444(11) -0.0166(9) -0.0041(8) 0.0096(9)
    C9 0.0491(12) 0.0477(11) 0.0574(13) -0.0231(9) -0.0103(10) 0.0166(9)
    C10 0.0597(14) 0.0450(11) 0.0636(14) -0.0240(10) -0.0126(11) 0.0056(10)
    C11 0.0524(12) 0.0479(11) 0.0469(12) -0.0188(9) -0.0077(9) 0.0010(9)
    C12 0.0335(9) 0.0450(10) 0.0411(11) -0.0146(8) -0.0073(8) 0.0073(8)
    C13 0.0383(10) 0.0541(11) 0.0403(11) -0.0198(9) -0.0042(8) 0.0044(9)
    C14 0.0777(17) 0.0807(17) 0.0449(14) -0.0377(14) 0.0081(12) 0.0060(12)
    N1 0.0516(10) 0.0531(10) 0.0453(10) -0.0284(8) 0.0055(8) 0.0004(8)
    O1 0.0599(10) 0.0711(10) 0.0758(12) -0.0435(8) -0.0025(8) -0.0121(9)
    O2 0.0555(9) 0.0795(11) 0.0438(9) -0.0240(8) -0.0135(7) 0.0058(8)
    O3 0.0829(12) 0.0640(10) 0.0500(9) -0.0465(9) 0.0070(8) 0.0011(7)
    O4 0.0775(11) 0.0636(9) 0.0425(9) -0.0333(8) 0.0086(7) -0.0021(7)
    S1 0.0432(3) 0.0566(3) 0.0448(3) -0.0249(2) -0.0046(2) -0.0027(2)
_geom_special_details
;
All e.s.d.'s (except the e.s.d. in the dihedral angle between two l.s. planes)
are estimated using the full covariance matrix. The cell e.s.d.'s are taken
into account individually in the estimation of e.s.d.'s in distances, angles
and torsion angles; correlations between e.s.d.'s in cell parameters are only
used when they are defined by crystal symmetry. An approximate (isotropic)
treatment of cell e.s.d.'s is used for estimating e.s.d.'s involving l.s.
planes.
;
loop_
    _geom_bond_atom_site_label_1
    _geom_bond_atom_site_label_2
    _geom_bond_site_symmetry_2
    _geom_bond_distance
    _geom_bond_publ_flag
    C1 C2 . 1.382(3) ?
    C1 C6 . 1.383(3) ?
    C1 S1 . 1.757(2) ?
    C2 C3 . 1.376(3) ?
    C2 H2 . 0.9300 ?
    C3 C4 . 1.374(3) ?
    C3 H3 . 0.9300 ?
    C4 C5 . 1.380(3) ?
    C4 H4 . 0.9300 ?
    C5 C6 . 1.369(3) ?
    C5 H5 . 0.9300 ?
    C6 H6 . 0.9300 ?
    C7 C8 . 1.395(3) ?
    C7 N1 . 1.406(3) ?
    C7 C12 . 1.406(3) ?
    C8 C9 . 1.377(3) ?
    C8 H8 . 0.9300 ?
    C9 C10 . 1.371(3) ?
    C9 H9 . 0.9300 ?
    C10 C11 . 1.375(3) ?
    C10 H10 . 0.9300 ?
    C11 C12 . 1.387(3) ?
    C11 H11 . 0.9300 ?
    C12 C13 . 1.483(3) ?
    C13 O3 . 1.210(3) n
    C13 O4 . 1.327(3) ?
    C14 O4 . 1.440(3) ?
    C14 H20A . 0.9600 ?
    C14 H20B . 0.9600 ?
    C14 H20C . 0.9600 ?
    N1 S1 . 1.6276(18) ?
    N1 H1 . 0.8600 ?
    O1 S1 . 1.4215(17) n
    O2 S1 . 1.4275(17) n
loop_
    _geom_angle_atom_site_label_1
    _geom_angle_atom_site_label_2
    _geom_angle_atom_site_label_3
    _geom_angle_site_symmetry_1
    _geom_angle_site_symmetry_3
    _geom_angle
    _geom_angle_publ_flag
    C2 C1 C6 . . 120.60(19) ?
    C2 C1 S1 . . 121.10(17) ?
    C6 C1 S1 . . 118.29(15) ?
    C3 C2 C1 . . 119.1(2) ?
    C3 C2 H2 . . 120.4 ?
    C1 C2 H2 . . 120.4 ?
    C4 C3 C2 . . 120.4(2) ?
    C4 C3 H3 . . 119.8 ?
    C2 C3 H3 . . 119.8 ?
    C3 C4 C5 . . 120.2(2) ?
    C3 C4 H4 . . 119.9 ?
    C5 C4 H4 . . 119.9 ?
    C6 C5 C4 . . 120.0(2) ?
    C6 C5 H5 . . 120.0 ?
    C4 C5 H5 . . 120.0 ?
    C5 C6 C1 . . 119.7(2) ?
    C5 C6 H6 . . 120.2 ?
    C1 C6 H6 . . 120.2 ?
    C8 C7 N1 . . 121.83(18) ?
    C8 C7 C12 . . 118.94(19) ?
    N1 C7 C12 . . 119.23(17) ?
    C9 C8 C7 . . 120.3(2) ?
    C9 C8 H8 . . 119.9 ?
    C7 C8 H8 . . 119.9 ?
    C10 C9 C8 . . 120.8(2) ?
    C10 C9 H9 . . 119.6 ?
    C8 C9 H9 . . 119.6 ?
    C9 C10 C11 . . 119.8(2) ?
    C9 C10 H10 . . 120.1 ?
    C11 C10 H10 . . 120.1 ?
    C10 C11 C12 . . 120.9(2) ?
    C10 C11 H11 . . 119.6 ?
    C12 C11 H11 . . 119.6 ?
    C11 C12 C7 . . 119.29(18) ?
    C11 C12 C13 . . 119.84(19) ?
    C7 C12 C13 . . 120.84(18) ?
    O3 C13 O4 . . 122.3(2) ?
    O3 C13 C12 . . 125.49(19) ?
    O4 C13 C12 . . 112.25(18) ?
    O4 C14 H20A . . 109.5 ?
    O4 C14 H20B . . 109.5 ?
    H20A C14 H20B . . 109.5 ?
    O4 C14 H20C . . 109.5 ?
    H20A C14 H20C . . 109.5 ?
    H20B C14 H20C . . 109.5 ?
    C7 N1 S1 . . 129.02(15) ?
    C7 N1 H1 . . 115.5 ?
    S1 N1 H1 . . 115.5 ?
    C13 O4 C14 . . 116.87(18) ?
    O1 S1 O2 . . 120.11(11) n
    O1 S1 N1 . . 103.89(10) ?
    O2 S1 N1 . . 108.85(10) ?
    O1 S1 C1 . . 108.53(10) ?
    O2 S1 C1 . . 108.40(10) ?
    N1 S1 C1 . . 106.20(9) ?
loop_
    _geom_torsion_atom_site_label_1
    _geom_torsion_atom_site_label_2
    _geom_torsion_atom_site_label_3
    _geom_torsion_atom_site_label_4
    _geom_torsion_site_symmetry_1
    _geom_torsion_site_symmetry_2
    _geom_torsion_site_symmetry_3
    _geom_torsion_site_symmetry_4
    _geom_torsion
    _geom_torsion_publ_flag
    C6 C1 C2 C3 . . . . 0.8(3) ?
    S1 C1 C2 C3 . . . . -178.17(16) ?
    C1 C2 C3 C4 . . . . -0.4(3) ?
    C2 C3 C4 C5 . . . . -0.2(4) ?
    C3 C4 C5 C6 . . . . 0.5(4) ?
    C4 C5 C6 C1 . . . . 0.0(3) ?
    C2 C1 C6 C5 . . . . -0.6(3) ?
    S1 C1 C6 C5 . . . . 178.41(17) ?
    N1 C7 C8 C9 . . . . -179.05(18) ?
    C12 C7 C8 C9 . . . . 0.9(3) ?
    C7 C8 C9 C10 . . . . 0.0(3) ?
    C8 C9 C10 C11 . . . . -0.8(3) ?
    C9 C10 C11 C12 . . . . 0.8(3) ?
    C10 C11 C12 C7 . . . . 0.1(3) ?
    C10 C11 C12 C13 . . . . -177.87(19) ?
    C8 C7 C12 C11 . . . . -0.9(3) ?
    N1 C7 C12 C11 . . . . 179.00(17) ?
    C8 C7 C12 C13 . . . . 177.03(18) ?
    N1 C7 C12 C13 . . . . -3.0(3) ?
    C11 C12 C13 O3 . . . . 178.5(2) ?
    C7 C12 C13 O3 . . . . 0.5(3) ?
    C11 C12 C13 O4 . . . . -1.0(3) ?
    C7 C12 C13 O4 . . . . -179.01(17) ?
    C8 C7 N1 S1 . . . . -8.2(3) ?
    C12 C7 N1 S1 . . . . 171.85(15) ?
    O3 C13 O4 C14 . . . . -4.0(3) ?
    C12 C13 O4 C14 . . . . 175.53(19) ?
    C7 N1 S1 O1 . . . . 177.77(18) ?
    C7 N1 S1 O2 . . . . 48.7(2) ?
    C7 N1 S1 C1 . . . . -67.8(2) y
    C2 C1 S1 O1 . . . . -145.97(17) ?
    C6 C1 S1 O1 . . . . 35.01(19) ?
    C2 C1 S1 O2 . . . . -14.0(2) ?
    C6 C1 S1 O2 . . . . 167.02(16) ?
    C2 C1 S1 N1 . . . . 102.86(19) ?
    C6 C1 S1 N1 . . . . -76.16(18) ?
loop_
    _geom_hbond_atom_site_label_D
    _geom_hbond_atom_site_label_H
    _geom_hbond_atom_site_label_A
    _geom_hbond_site_symmetry_A
    _geom_hbond_distance_DH
    _geom_hbond_distance_HA
    _geom_hbond_distance_DA
    _geom_hbond_angle_DHA
    C8 H8 O2 . 0.93 2.45 3.062(3) 124
    N1 H1 O3 . 0.86 1.94 2.635(3) 136
    C8 H8 O2 2_556 0.93 2.63 3.326(3) 132
    C4 H4 O1 1_455 0.93 2.48 3.265(3) 142
