# Supplementary material for: Methyl 2-benzene­sulfonamido­benzoate
Source: Acta Crystallogr Sect E Struct Rep Online. 2010 Jul 7;66(Pt 8):o1956. doi: 10.1107/S1600536810025298 (PMC3007297; doi:10.1107/S1600536810025298)
Supplement: Supplementary file 2 [file e-66-o1956-Isup2.hkl]

#
# h,k,l, Fc-squared, Fo-squared, sigma(Fo-squared) and status flag
#
data_I
_shelx_title ' AHMAD01_0m in P-1'
_shelx_refln_list_code          4
_shelx_F_calc_maximum       79.01
_exptl_crystal_F_000       304.00
_reflns_d_resolution_high  0.7493
 
loop_
 _symmetry_equiv_pos_as_xyz
 'x, y, z'
 '-x, -y, -z'
 
_cell_length_a     8.3410
_cell_length_b     9.1150
_cell_length_c    10.0000
_cell_angle_alpha  84.483
_cell_angle_beta   80.663
_cell_angle_gamma  66.674
 
_shelx_F_squared_multiplier     1.000
 
loop_
 _refln_index_h
 _refln_index_k
 _refln_index_l
 _refln_F_squared_calc
 _refln_F_squared_meas
 _refln_F_squared_sigma
 _refln_observed_status
   1   0   0     1269.34       -0.07      0.04 o
   2   0   0      198.89      240.87      2.43 o
   3   0   0      609.38      696.49      5.96 o
   4   0   0      178.25      209.22      2.37 o
   5   0   0      237.51      248.70      4.05 o
   6   0   0      138.92      136.58      3.17 o
   7   0   0       12.22       14.84      0.85 o
   8   0   0       20.22       24.51      1.90 o
   9   0   0       12.29       12.98      2.22 o
  10   0   0        5.01        4.73      2.93 o
  -9   1   0        2.27        4.15      2.60 o
  -8   1   0        0.09       -0.05      1.31 o
  -7   1   0        4.26        5.01      0.81 o
  -6   1   0        2.16        1.32      0.57 o
  -5   1   0        0.02        0.25      0.44 o
  -4   1   0      202.96      196.37      2.64 o
  -3   1   0     1470.23     1587.92     14.41 o
  -2   1   0      160.98      194.47      1.92 o
  -1   1   0      173.18      190.87      1.63 o
   0   1   0     1194.65       -0.14      0.07 o
   1   1   0      159.71       82.63      2.60 o
   2   1   0     1151.75     1233.48     11.25 o
   3   1   0      182.22      182.49      2.02 o
   4   1   0     1273.86     1379.90     13.47 o
   5   1   0       12.27        9.69      0.66 o
   6   1   0        0.49        0.28      0.55 o
   7   1   0       15.33       13.31      1.22 o
   8   1   0        4.10        2.23      0.92 o
   9   1   0       10.14        7.68      1.84 o
  10   1   0        3.38        0.54      2.55 o
  -9   2   0        6.21        6.74      2.97 o
  -8   2   0       83.11       80.54      4.04 o
  -7   2   0       37.09       41.75      2.12 o
  -6   2   0        0.10       -1.07      0.53 o
  -5   2   0        0.90        0.98      0.53 o
  -4   2   0       53.63       58.42      1.18 o
  -3   2   0       31.05       25.24      0.67 o
  -2   2   0      116.70      130.47      1.42 o
  -1   2   0      640.19      634.81      5.56 o
   0   2   0      152.23      145.70      1.99 o
   2   2   0       39.00       44.00      0.70 o
   3   2   0       42.92       47.63      0.94 o
   4   2   0       49.24       55.68      0.99 o
   5   2   0      539.55      558.81      5.95 o
   6   2   0      245.91      249.80      3.74 o
   7   2   0       10.88        9.42      1.08 o
   8   2   0        2.10        1.26      0.96 o
   9   2   0       33.17       37.16      2.84 o
  10   2   0       11.28       17.76      2.39 o
  -8   3   0        0.25        0.38      2.35 o
  -7   3   0        0.30       -0.04      1.00 o
  -6   3   0       34.40       34.15      1.61 o
  -5   3   0       23.55       20.07      1.12 o
  -4   3   0      214.40      207.43      3.89 o
  -3   3   0        2.34        2.97      0.49 o
  -2   3   0        5.72        8.65      0.58 o
  -1   3   0      102.21      109.30      1.35 o
   0   3   0        3.19        2.67      0.30 o
   1   3   0      181.94      198.40      3.03 o
   2   3   0      384.76      377.40      4.38 o
   3   3   0        2.29        0.90      0.24 o
   4   3   0      188.19      186.70      2.23 o
   5   3   0      423.02      431.09      5.47 o
   6   3   0      585.21      568.01      7.27 o
   7   3   0        9.76        9.67      1.12 o
   8   3   0       72.98       74.63      3.45 o
   9   3   0       22.92       25.89      2.44 o
  10   3   0       32.78       36.50      3.09 o
  -8   4   0        0.53       -1.63      2.26 o
  -7   4   0       10.51       12.05      1.72 o
  -6   4   0        0.04        0.32      0.80 o
  -5   4   0       11.35       11.94      0.96 o
  -4   4   0       68.01       68.17      2.15 o
  -3   4   0        1.40        1.37      0.52 o
  -2   4   0       14.22       22.04      0.80 o
  -1   4   0       94.41       95.74      1.30 o
   0   4   0      985.62     1077.59     13.45 o
   1   4   0      365.20      386.93      5.08 o
   2   4   0       28.23       34.15      0.73 o
   3   4   0      721.70      804.99     10.10 o
   4   4   0        1.55        1.94      0.35 o
   5   4   0       65.92       62.78      1.33 o
   6   4   0      378.16      366.74      5.41 o
   7   4   0       76.90       72.87      2.70 o
   8   4   0       32.80       33.76      3.23 o
   9   4   0       21.70       19.06      3.10 o
  10   4   0       18.15       21.02      3.52 o
  -7   5   0       11.33       13.94      2.34 o
  -6   5   0        7.71        8.26      1.45 o
  -5   5   0        4.37        4.34      0.91 o
  -4   5   0        2.61        1.39      0.68 o
  -3   5   0       39.34       37.15      1.87 o
  -2   5   0      160.65      170.63      2.59 o
  -1   5   0        1.26        1.06      0.34 o
   0   5   0       39.35       47.66      1.16 o
   1   5   0      138.24      144.59      3.14 o
   2   5   0       68.21       65.24      1.96 o
   3   5   0      250.20      290.18      4.00 o
   4   5   0       63.56       63.75      1.32 o
   5   5   0      305.95      304.68      3.45 o
   6   5   0       18.00       18.11      1.21 o
   7   5   0      101.62      103.21      3.54 o
   8   5   0       16.35       17.94      1.58 o
   9   5   0       59.74       55.07      4.57 o
  10   5   0       25.65       24.29      3.73 o
  -6   6   0        0.01        1.88      1.42 o
  -5   6   0        0.37        1.30      1.11 o
  -4   6   0       12.75       13.46      1.25 o
  -3   6   0      131.95      138.47      2.81 o
  -2   6   0      107.38      109.05      2.03 o
  -1   6   0       44.09       41.32      1.09 o
   0   6   0       12.44       13.94      0.85 o
   1   6   0      147.29      161.05      2.62 o
   2   6   0       80.02       80.86      1.70 o
   3   6   0       54.92       50.52      1.21 o
   4   6   0        0.01       -0.21      0.51 o
   5   6   0      410.78      428.36      5.08 o
   6   6   0      519.22      520.02      6.59 o
   7   6   0       32.80       31.38      1.41 o
   8   6   0        6.98        9.48      1.72 o
   9   6   0        3.80        5.49      2.18 o
  10   6   0       16.48       18.18      3.43 o
  -5   7   0       12.86       13.16      1.73 o
  -4   7   0        1.44        2.45      0.99 o
  -3   7   0        3.04        3.46      0.92 o
  -2   7   0        3.19        2.33      0.77 o
  -1   7   0        2.44        2.73      0.63 o
   0   7   0       15.74       16.94      0.73 o
   1   7   0       53.28       47.25      1.45 o
   2   7   0       79.88       76.45      1.47 o
   3   7   0        6.31        6.85      0.53 o
   4   7   0        0.02       -0.04      0.52 o
   5   7   0      129.19      137.81      2.23 o
   6   7   0      174.77      181.33      2.99 o
   7   7   0       84.79       80.11      2.06 o
   8   7   0       45.40       40.33      3.00 o
   9   7   0        9.05        6.28      2.43 o
  10   7   0        6.37        4.77      2.51 o
  -4   8   0        0.34        1.90      1.52 o
  -3   8   0       25.95       27.58      1.66 o
  -2   8   0       90.13       94.15      2.55 o
  -1   8   0       39.30       37.85      1.55 o
   0   8   0        1.94        1.63      0.59 o
   1   8   0        0.12        0.18      0.42 o
   2   8   0      119.52      119.66      2.58 o
   3   8   0       59.90       55.33      1.10 o
   4   8   0      140.21      134.94      2.88 o
   5   8   0        7.94        5.76      0.82 o
   6   8   0        1.90        1.57      0.79 o
   7   8   0       26.56       34.25      2.32 o
   8   8   0        1.73        0.97      1.32 o
   9   8   0        5.55        5.87      1.74 o
  10   8   0        0.51        2.30      2.43 o
  -3   9   0        7.31       10.03      2.47 o
  -2   9   0        9.91        9.81      1.05 o
  -1   9   0       25.50       30.34      1.36 o
   0   9   0       31.53       30.52      1.96 o
   1   9   0       18.91       19.77      1.08 o
   2   9   0        4.98        6.35      0.83 o
   3   9   0      109.84      102.62      2.40 o
   4   9   0        0.23       -0.13      0.69 o
   5   9   0        1.14        0.79      0.72 o
   6   9   0        8.19        7.46      0.97 o
   7   9   0        2.09        1.68      1.40 o
   8   9   0        9.68       10.73      1.92 o
   9   9   0       18.92       24.71      5.53 o
  -2  10   0        0.68       -0.15      1.19 o
  -1  10   0        3.83        3.30      1.09 o
   0  10   0        9.07        8.33      1.26 o
   1  10   0        0.01        0.81      0.81 o
   2  10   0        1.15        0.79      0.80 o
   3  10   0       88.97       84.56      2.12 o
   4  10   0        0.02        0.46      0.82 o
   5  10   0        4.52        5.89      1.10 o
   6  10   0        0.10       -0.46      0.94 o
   7  10   0       18.74       19.66      3.12 o
   8  10   0        5.21        5.64      1.71 o
   9  10   0        0.01        0.16      2.22 o
   0  11   0       11.92       11.84      1.39 o
   1  11   0        1.73        2.38      1.27 o
   2  11   0        0.27       -0.87      0.82 o
   3  11   0        0.02       -0.86      0.71 o
   4  11   0       16.56       15.36      1.74 o
   5  11   0        3.06        3.16      1.30 o
   6  11   0        4.37        3.87      1.24 o
   7  11   0        9.62       10.39      2.14 o
   8  11   0       14.74       19.35      3.75 o
   3  12   0        6.65        7.71      2.30 o
   4  12   0       26.98       25.58      2.19 o
   5  12   0        3.84        1.58      1.21 o
  -7 -11   1       27.74       28.42      2.77 o
  -6 -11   1        7.19        8.40      1.84 o
  -5 -11   1        2.71        3.94      1.21 o
  -4 -11   1        1.76        1.47      1.06 o
  -3 -11   1        0.47       -0.43      0.96 o
  -2 -11   1        0.93       -0.38      0.96 o
  -1 -11   1        0.12        0.03      1.02 o
   0 -11   1        1.06        1.32      1.13 o
  -8 -10   1        0.81        0.63      1.58 o
  -7 -10   1        0.00        0.52      1.88 o
  -6 -10   1        0.32        0.39      1.21 o
  -5 -10   1        0.39        2.21      1.05 o
  -4 -10   1        5.19        7.12      1.15 o
  -3 -10   1       37.71       38.51      1.97 o
  -2 -10   1        2.08        3.18      0.96 o
  -1 -10   1        9.43       11.97      1.12 o
   0 -10   1        2.65        2.33      0.88 o
   1 -10   1        2.50        2.36      1.12 o
   2 -10   1        3.10        1.33      1.51 o
  -9  -9   1       28.43       27.22      3.81 o
  -8  -9   1        4.40        9.93      1.88 o
  -7  -9   1       40.69       41.47      3.00 o
  -6  -9   1       73.64       77.41      2.19 o
  -5  -9   1        5.47        4.29      1.01 o
  -4  -9   1        0.12        0.32      0.83 o
  -3  -9   1        0.27       -0.31      0.78 o
  -2  -9   1        9.67        9.69      1.13 o
  -1  -9   1       16.23       12.34      1.18 o
   0  -9   1       18.14       17.75      1.24 o
   1  -9   1       38.75       39.15      1.81 o
   2  -9   1       20.49       23.29      1.62 o
   3  -9   1        5.26        8.55      1.32 o
 -10  -8   1        0.01        0.50      2.22 o
  -9  -8   1        9.76       11.52      2.89 o
  -8  -8   1        1.18       -0.05      1.34 o
  -7  -8   1        4.75        5.12      1.70 o
  -6  -8   1        0.56        0.69      0.71 o
  -5  -8   1       27.71       32.45      1.61 o
  -4  -8   1      131.60      128.22      2.90 o
  -3  -8   1        2.57        1.88      0.84 o
  -2  -8   1      294.35      285.50      4.89 o
  -1  -8   1       73.19       73.30      2.00 o
   0  -8   1       12.43       13.20      0.96 o
   1  -8   1        1.96        1.05      0.80 o
   2  -8   1        2.16        4.89      0.89 o
   3  -8   1        4.91        4.05      0.95 o
   4  -8   1       19.60       21.45      2.02 o
 -10  -7   1        5.90        2.81      2.39 o
  -9  -7   1       11.16       11.77      2.81 o
  -8  -7   1       34.01       37.97      3.98 o
  -7  -7   1       11.15        9.62      0.97 o
  -6  -7   1      340.86      326.27      5.05 o
  -5  -7   1      389.90      376.73      5.00 o
  -4  -7   1      117.91      123.15      2.44 o
  -3  -7   1      373.67      382.09      5.69 o
  -2  -7   1        7.08        7.61      0.68 o
  -1  -7   1       17.65       19.36      1.14 o
   0  -7   1       13.01       12.34      0.80 o
   1  -7   1       47.75       48.61      1.41 o
   2  -7   1       18.73       18.08      1.24 o
   3  -7   1       21.79       25.11      1.56 o
   4  -7   1        1.66        0.90      1.10 o
   5  -7   1        2.60        3.89      1.44 o
 -10  -6   1       10.48       12.90      3.06 o
  -9  -6   1       10.46       11.77      2.85 o
  -8  -6   1       24.60       25.37      2.40 o
  -7  -6   1        7.27        8.32      1.25 o
  -6  -6   1       10.96       11.06      0.71 o
  -5  -6   1       16.65       14.36      0.91 o
  -4  -6   1      530.61      523.33      6.42 o
  -3  -6   1      241.15      257.38      3.82 o
  -2  -6   1      188.05      193.92      2.75 o
  -1  -6   1      135.71      129.31      2.15 o
   0  -6   1        6.37        9.15      0.91 o
   1  -6   1       17.54       21.15      0.91 o
   2  -6   1        0.00        0.05      0.56 o
   3  -6   1      107.61      108.01      2.53 o
   4  -6   1       15.32       17.25      2.30 o
   5  -6   1       24.75       27.10      2.06 o
   6  -6   1        2.28        1.25      2.91 o
 -10  -5   1       10.10       13.74      3.10 o
  -9  -5   1        8.96        6.20      2.26 o
  -8  -5   1        1.24        1.87      1.06 o
  -7  -5   1      125.55      125.65      2.76 o
  -6  -5   1      104.22      100.67      1.84 o
  -5  -5   1       20.62       23.30      0.86 o
  -4  -5   1        0.27       -0.34      0.39 o
  -3  -5   1      575.99      615.12      7.23 o
  -2  -5   1       66.77       67.91      1.17 o
  -1  -5   1       39.51       44.55      1.03 o
   0  -5   1      214.60      231.77      3.31 o
   1  -5   1       81.22       86.57      1.47 o
   2  -5   1       49.74       57.94      1.84 o
   3  -5   1        1.87        1.11      0.60 o
   4  -5   1      259.18      261.72      4.60 o
   5  -5   1        2.80        2.68      1.19 o
   6  -5   1        4.05        2.55      1.23 o
   7  -5   1       15.45       12.86      3.22 o
 -10  -4   1       27.21       29.99      4.02 o
  -9  -4   1        3.71        4.48      1.57 o
  -8  -4   1        0.17        0.96      1.20 o
  -7  -4   1      193.42      204.28      7.92 o
  -6  -4   1      233.23      231.24      3.73 o
  -5  -4   1      167.06      176.82      2.63 o
  -4  -4   1       15.31       25.78      0.74 o
  -3  -4   1       36.74       32.17      0.65 o
  -2  -4   1       45.83       38.53      0.88 o
  -1  -4   1       66.08       76.06      1.23 o
   0  -4   1        5.06        5.86      0.35 o
   1  -4   1       41.83       49.79      1.08 o
   2  -4   1      150.77      162.12      2.46 o
   3  -4   1       36.67       42.01      1.28 o
   4  -4   1      122.09      116.29      2.58 o
   5  -4   1        0.79        0.23      0.73 o
   6  -4   1       11.90       10.99      2.14 o
   7  -4   1        1.75        3.03      1.32 o
   8  -4   1        0.86        8.67      2.89 o
 -10  -3   1       42.63       42.50      3.25 o
  -9  -3   1       44.89       46.07      3.15 o
  -8  -3   1      140.33      140.28      4.81 o
  -7  -3   1       45.40       39.68      2.16 o
  -6  -3   1      166.56      174.02      3.24 o
  -5  -3   1       77.21       87.41      1.90 o
  -4  -3   1      229.66      230.00      2.55 o
  -3  -3   1     1379.11     1555.66     14.19 o
  -2  -3   1      286.79      306.17      3.00 o
  -1  -3   1       15.64       22.77      0.58 o
   0  -3   1      302.64      280.35      3.55 o
   1  -3   1       22.83       23.12      0.69 o
   2  -3   1        8.72        8.16      0.67 o
   3  -3   1       12.73       13.53      0.73 o
   4  -3   1       12.47       11.25      0.77 o
   5  -3   1       26.35       27.61      1.14 o
   6  -3   1       48.81       47.70      2.14 o
   7  -3   1       34.06       34.55      3.39 o
   8  -3   1       30.29       29.74      4.02 o
 -10  -2   1        0.21       -0.96      2.35 o
  -9  -2   1        4.03        5.56      3.41 o
  -8  -2   1       14.92       13.91      1.86 o
  -7  -2   1       21.39       22.13      1.28 o
  -6  -2   1       94.90       91.08      2.29 o
  -5  -2   1       37.45       45.75      1.52 o
  -4  -2   1      453.88      453.76      5.21 o
  -3  -2   1      133.39      143.06      1.61 o
  -2  -2   1       22.29       19.83      0.44 o
  -1  -2   1      222.05      220.75      2.17 o
   0  -2   1      259.07      285.73      3.07 o
   1  -2   1      545.72      527.35      5.56 o
   2  -2   1       59.86       61.21      0.90 o
   3  -2   1      338.84      335.42      4.39 o
   4  -2   1      216.40      234.53      3.35 o
   5  -2   1       41.07       40.53      1.46 o
   6  -2   1       25.64       24.87      1.31 o
   7  -2   1        4.75        4.39      1.07 o
   8  -2   1        1.22        0.94      1.43 o
   9  -2   1       13.93       17.67      3.69 o
 -10  -1   1       18.96       20.10      3.94 o
  -9  -1   1       27.84       37.48      4.44 o
  -8  -1   1       30.78       33.79      2.15 o
  -7  -1   1       50.83       51.62      2.54 o
  -6  -1   1       74.43       67.91      1.57 o
  -5  -1   1        4.83        5.43      0.51 o
  -4  -1   1       11.21       15.32      0.75 o
  -3  -1   1       14.12        9.96      0.35 o
  -2  -1   1     2384.32     2534.37     30.43 o
  -1  -1   1     1112.87     1110.44     14.35 o
   0  -1   1     6242.56       -0.04      0.17 o
   1  -1   1       10.88        9.46      0.32 o
   3  -1   1      552.63      640.25      5.80 o
   4  -1   1       88.38      103.44      1.71 o
   5  -1   1       75.19       76.54      1.58 o
   6  -1   1       48.60       42.55      1.49 o
   7  -1   1        2.59        1.58      0.68 o
   8  -1   1        1.22        0.48      1.13 o
   9  -1   1        4.55       -0.50      2.35 o
  -9   0   1        0.02        2.47      2.30 o
  -8   0   1        3.14        2.04      1.08 o
  -7   0   1       17.29       17.18      1.15 o
  -6   0   1       75.78       66.50      1.59 o
  -5   0   1       92.32       84.29      1.36 o
  -4   0   1      639.15      670.03      6.43 o
  -3   0   1     1599.95     1701.85     14.70 o
  -2   0   1     1210.67     1326.43      9.99 o
  -1   0   1       95.90      107.27      1.14 o
   0   0   1       55.65       -0.04      0.02 o
   1   0   1      120.10      134.51      5.63 o
   3   0   1      961.91      990.97      9.15 o
   4   0   1      159.82      162.35      2.41 o
   5   0   1       44.93       48.12      1.25 o
   6   0   1       58.40       63.96      1.75 o
   7   0   1        0.65        1.43      0.61 o
   8   0   1       29.36       26.61      1.97 o
   9   0   1        5.72        3.33      2.05 o
  10   0   1       16.92       17.38      3.90 o
  -9   1   1        8.30        7.20      2.93 o
  -8   1   1       46.80       48.24      4.27 o
  -7   1   1       13.15       16.76      1.31 o
  -6   1   1        3.01        2.43      0.60 o
  -5   1   1        0.05        0.40      0.48 o
  -4   1   1       51.25       61.29      1.40 o
  -3   1   1      147.22      128.67      1.42 o
  -2   1   1      700.99      694.80      5.19 o
  -1   1   1      412.37      425.27      3.19 o
   0   1   1        8.37        8.16      1.51 o
   1   1   1     1571.25       -0.25      0.13 o
   2   1   1      538.29      567.44      4.98 o
   3   1   1     1608.85     1672.40     15.09 o
   4   1   1      619.38      714.15      7.74 o
   5   1   1        3.30        1.91      0.54 o
   6   1   1      114.31      119.74      1.95 o
   7   1   1        1.54        0.65      0.68 o
   8   1   1       12.02       11.03      1.58 o
   9   1   1       17.95       18.59      1.81 o
  10   1   1        7.71        5.15      2.81 o
  -9   2   1        0.74        0.25      2.43 o
  -8   2   1        0.04       -1.30      1.33 o
  -7   2   1        0.18        0.22      0.93 o
  -6   2   1      287.78      290.09      6.47 o
  -5   2   1      283.03      287.29      3.84 o
  -4   2   1        3.32        1.25      0.45 o
  -3   2   1      287.01      306.73      2.98 o
  -2   2   1       32.92       32.33      0.64 o
  -1   2   1      125.33      123.28      1.42 o
   1   2   1     1180.65     1187.53     22.51 o
   2   2   1      360.13      347.97      2.95 o
   3   2   1     1298.26     1275.63     10.98 o
   4   2   1        8.33        7.95      0.59 o
   5   2   1        4.21        3.63      0.47 o
   6   2   1        0.25        0.05      0.51 o
   7   2   1      128.21      131.12      2.81 o
   8   2   1       64.44       62.92      4.77 o
   9   2   1       14.45       16.14      1.72 o
  10   2   1        0.34       -0.44      1.51 o
  -8   3   1        0.53       -0.71      2.26 o
  -7   3   1        3.61        3.80      1.05 o
  -6   3   1        3.73        3.50      0.85 o
  -5   3   1        6.76        7.96      0.83 o
  -4   3   1       20.47       18.64      0.84 o
  -3   3   1      132.65      145.45      1.99 o
  -2   3   1      447.35      427.86      4.24 o
  -1   3   1       18.46       15.55      0.52 o
   0   3   1        6.30        3.86      0.40 o
   1   3   1      174.13      203.01      6.91 o
   2   3   1        0.43        0.55      0.36 o
   3   3   1      178.33      183.11      2.20 o
   4   3   1      255.44      243.99      2.77 o
   5   3   1       90.97      100.16      1.69 o
   6   3   1      369.40      345.61      5.72 o
   7   3   1       97.89       96.85      2.37 o
   8   3   1       94.00       82.32      2.90 o
   9   3   1        0.14       -0.50      0.97 o
  10   3   1        0.31        1.50      1.57 o
  -8   4   1        7.00        7.87      2.97 o
  -7   4   1       14.32       17.15      2.51 o
  -6   4   1        1.76        1.75      0.86 o
  -5   4   1       14.14       14.50      1.02 o
  -4   4   1        0.01       -0.72      0.54 o
  -3   4   1        6.46        5.82      0.59 o
  -2   4   1       53.66       56.31      1.05 o
  -1   4   1        1.04        0.34      0.32 o
   0   4   1      201.84      250.15      4.65 o
   1   4   1       21.65       26.91      1.50 o
   2   4   1     1093.40     1183.94     16.22 o
   3   4   1     1424.63     1580.57     17.39 o
   4   4   1      191.38      192.90      2.65 o
   5   4   1      147.72      154.92      2.15 o
   6   4   1       31.66       36.44      1.47 o
   7   4   1        6.53        6.46      1.01 o
   8   4   1       89.56       90.93      4.05 o
   9   4   1       75.39       70.56      4.73 o
  10   4   1       59.27       73.17      5.44 o
  11   4   1        1.61        1.01      2.22 o
  -7   5   1        0.02       -1.63      2.41 o
  -6   5   1       21.93       24.70      2.03 o
  -5   5   1        0.00        0.19      1.01 o
  -4   5   1       50.70       51.76      1.60 o
  -3   5   1       45.73       47.83      1.41 o
  -2   5   1       18.18       20.09      0.75 o
  -1   5   1        0.93        2.24      0.43 o
   0   5   1      242.74      274.77      3.31 o
   1   5   1       72.17       75.80      2.12 o
   2   5   1      314.14      380.88      7.65 o
   3   5   1        4.67        7.67      0.42 o
   4   5   1       13.88       11.29      0.61 o
   5   5   1      140.73      146.55      2.32 o
   6   5   1      281.63      274.07      4.18 o
   7   5   1      407.38      395.57      7.81 o
   8   5   1       31.84       33.08      3.48 o
   9   5   1        3.65        1.76      1.97 o
  10   5   1       11.86       14.53      3.14 o
  11   5   1        3.89        0.75      2.39 o
  -6   6   1       34.18       38.39      2.56 o
  -5   6   1       45.22       45.68      4.23 o
  -4   6   1       17.41       17.45      1.33 o
  -3   6   1        1.14        0.65      0.63 o
  -2   6   1        1.13        0.94      0.66 o
  -1   6   1        0.03        0.83      0.50 o
   0   6   1      237.00      259.34      3.30 o
   1   6   1      147.86      144.55      3.45 o
   2   6   1       10.12        8.43      0.57 o
   3   6   1      423.43      440.76      6.70 o
   4   6   1      313.87      346.93      4.09 o
   5   6   1        0.15        0.05      0.48 o
   6   6   1       21.75       23.57      1.17 o
   7   6   1      339.16      338.56      6.96 o
   8   6   1      127.61      125.49      4.59 o
   9   6   1       12.94       15.71      3.02 o
  10   6   1        1.25        0.63      2.26 o
  -5   7   1        0.29        0.07      1.20 o
  -4   7   1        5.24        2.76      0.98 o
  -3   7   1       62.86       61.80      2.96 o
  -2   7   1       38.31       36.23      1.51 o
  -1   7   1       44.20       41.95      1.03 o
   0   7   1       24.64       22.04      1.48 o
   1   7   1       13.50       14.51      0.68 o
   2   7   1        8.03        7.95      0.61 o
   3   7   1       43.98       39.91      1.40 o
   4   7   1       15.68       16.03      0.80 o
   5   7   1        9.79        8.11      0.67 o
   6   7   1        1.36        0.60      0.59 o
   7   7   1      191.61      201.26      3.58 o
   8   7   1      150.21      136.81      4.90 o
   9   7   1        9.07        7.35      4.08 o
  10   7   1       11.81       13.74      3.10 o
  -4   8   1        2.32        2.77      1.28 o
  -3   8   1       12.53       12.73      1.26 o
  -2   8   1        0.67        0.53      0.76 o
  -1   8   1       55.85       62.61      2.42 o
   0   8   1      115.53      109.31      2.22 o
   1   8   1       29.84       30.91      1.93 o
   2   8   1        0.06        0.38      0.52 o
   3   8   1       31.63       34.00      1.22 o
   4   8   1        9.70        7.62      0.64 o
   5   8   1       76.68       73.27      2.06 o
   6   8   1      131.71      127.63      2.41 o
   7   8   1        0.74        0.27      0.72 o
   8   8   1        0.17        0.20      1.20 o
   9   8   1       19.74       28.29      2.76 o
  10   8   1        0.32       -2.01      1.84 o
  -3   9   1        0.60       -0.37      1.15 o
  -2   9   1        1.17        1.81      1.00 o
  -1   9   1       19.64       17.88      1.16 o
   0   9   1       40.04       39.67      1.25 o
   1   9   1       22.68       22.56      1.13 o
   2   9   1       85.97       81.57      2.18 o
   3   9   1       61.10       61.44      1.75 o
   4   9   1        1.89        2.25      0.99 o
   5   9   1        0.62       -0.02      0.66 o
   6   9   1        0.18        0.20      0.72 o
   7   9   1       16.11       20.21      1.49 o
   8   9   1        4.60        0.96      1.44 o
   9   9   1        2.00        1.88      1.59 o
  10   9   1        0.17        2.51      2.22 o
  -2  10   1        7.10        4.54      1.08 o
  -1  10   1       10.49       10.51      1.06 o
   0  10   1        1.33        3.93      0.94 o
   1  10   1        9.28        9.53      1.07 o
   2  10   1       10.43       10.80      0.92 o
   3  10   1        0.60        0.81      0.67 o
   4  10   1       43.99       47.69      2.94 o
   5  10   1       11.22        9.62      1.16 o
   6  10   1       10.31       12.65      1.36 o
   7  10   1       23.66       25.34      2.35 o
   8  10   1        1.13        2.35      1.44 o
   9  10   1        8.83        8.49      1.99 o
   0  11   1        0.96       -0.08      0.92 o
   1  11   1        0.20        0.78      1.05 o
   2  11   1        4.40        5.57      1.21 o
   3  11   1       33.29       34.46      3.08 o
   4  11   1        7.35        9.52      1.13 o
   5  11   1        0.08        0.09      0.88 o
   6  11   1        0.64       -0.40      1.40 o
   7  11   1        2.30        3.32      1.54 o
   8  11   1       12.00        9.39      2.01 o
   3  12   1        0.22       -0.02      1.13 o
   4  12   1        0.15        1.62      0.99 o
   5  12   1        2.21        5.76      1.21 o
  -7 -11   2        0.02        0.27      1.58 o
  -6 -11   2        0.63        2.77      1.71 o
  -5 -11   2       25.25       31.67      2.75 o
  -4 -11   2       16.01       16.34      1.69 o
  -3 -11   2        5.45        3.87      1.25 o
  -2 -11   2        1.53        1.03      0.93 o
  -1 -11   2        1.54        1.73      1.20 o
  -8 -10   2       34.93       41.27      3.46 o
  -7 -10   2        2.96        1.66      1.78 o
  -6 -10   2        0.04       -2.23      1.12 o
  -5 -10   2        1.90       -0.30      1.66 o
  -4 -10   2       26.06       23.33      1.79 o
  -3 -10   2        0.03       -0.09      1.80 o
  -2 -10   2        0.01       -0.61      0.77 o
  -1 -10   2        0.07        0.43      0.97 o
   0 -10   2        9.10        7.13      1.13 o
   1 -10   2        7.81        9.68      1.97 o
  -9  -9   2       17.94       15.37      3.31 o
  -8  -9   2        0.35       -0.18      1.50 o
  -7  -9   2       41.14       37.79      3.00 o
  -6  -9   2        0.00       -0.06      1.26 o
  -5  -9   2       16.32       22.19      1.75 o
  -4  -9   2       13.88       16.86      2.19 o
  -3  -9   2       76.60       76.16      2.62 o
  -2  -9   2       54.47       53.70      1.76 o
  -1  -9   2       10.07        9.76      1.25 o
   0  -9   2       15.95       12.05      1.53 o
   1  -9   2        7.32        3.74      1.02 o
   2  -9   2        1.02       -0.45      1.05 o
   3  -9   2       10.37        8.72      1.71 o
  -9  -8   2        0.88        1.63      2.18 o
  -8  -8   2       12.79       12.80      2.06 o
  -7  -8   2       12.23       11.94      1.93 o
  -6  -8   2       18.92       15.66      2.43 o
  -5  -8   2       10.14        8.98      1.27 o
  -4  -8   2        2.60        2.76      1.05 o
  -3  -8   2      363.10      369.31      7.07 o
  -2  -8   2      119.31      118.17      2.46 o
  -1  -8   2       20.37       23.56      1.43 o
   0  -8   2       30.13       27.87      1.65 o
   1  -8   2       72.39       77.40      2.37 o
   2  -8   2       12.97       15.78      1.71 o
   3  -8   2        0.86       -0.65      1.46 o
   4  -8   2        2.42        1.78      1.18 o
 -10  -7   2        1.89        1.84      2.39 o
  -9  -7   2        0.45        2.47      2.22 o
  -8  -7   2       24.70       24.12      5.95 o
  -7  -7   2        1.25        4.17      1.45 o
  -6  -7   2      110.64      112.52      3.41 o
  -5  -7   2       21.41       21.31      1.64 o
  -4  -7   2      511.29      497.62      7.83 o
  -3  -7   2      329.59      333.52      5.83 o
  -2  -7   2        4.20        5.09      0.69 o
  -1  -7   2       91.46      100.09      2.15 o
   0  -7   2       23.89       23.50      1.33 o
   1  -7   2       87.10       85.14      2.13 o
   2  -7   2       23.78       20.50      1.37 o
   3  -7   2       22.78       24.20      1.44 o
   4  -7   2        7.34        9.82      1.94 o
   5  -7   2        0.51        1.91      1.18 o
 -10  -6   2        0.41       -0.50      2.18 o
  -9  -6   2        5.68        5.53      2.35 o
  -8  -6   2       25.62       25.46      3.39 o
  -7  -6   2       53.49       50.46      3.00 o
  -6  -6   2       83.60       75.17      2.17 o
  -5  -6   2       10.66        9.00      0.87 o
  -4  -6   2       56.14       51.07      1.79 o
  -3  -6   2        8.96        7.33      0.76 o
  -2  -6   2      898.94      890.73     11.44 o
  -1  -6   2       96.63      103.95      2.05 o
   0  -6   2      130.27      133.89      2.44 o
   1  -6   2       31.05       38.21      1.61 o
   2  -6   2        0.22       -0.85      0.59 o
   3  -6   2        3.95        4.00      0.86 o
   4  -6   2       13.40       13.22      1.34 o
   5  -6   2       10.69       12.74      2.24 o
   6  -6   2       19.99       17.71      2.49 o
 -10  -5   2        3.53        2.72      2.39 o
  -9  -5   2       11.21       10.55      2.68 o
  -8  -5   2        4.75        5.46      1.50 o
  -7  -5   2       48.76       49.21      2.67 o
  -6  -5   2       18.20       14.84      1.22 o
  -5  -5   2      267.00      267.98      5.19 o
  -4  -5   2       36.95       35.47      1.27 o
  -3  -5   2       81.21       81.42      1.88 o
  -2  -5   2       49.43       53.40      1.71 o
  -1  -5   2      159.23      163.33      2.62 o
   0  -5   2        9.41        7.47      0.54 o
   1  -5   2       27.23       20.11      1.07 o
   2  -5   2       96.30      103.44      1.87 o
   3  -5   2       52.52       55.61      2.43 o
   4  -5   2        0.55       -0.02      0.72 o
   5  -5   2        3.57        4.10      1.21 o
   6  -5   2       10.90       10.51      1.58 o
   7  -5   2        0.22        1.38      2.30 o
 -10  -4   2       49.38       50.09      5.03 o
  -9  -4   2       25.02       24.89      2.51 o
  -8  -4   2       50.68       64.05      3.35 o
  -7  -4   2        3.00        3.85      1.10 o
  -6  -4   2       10.78       10.78      1.11 o
  -5  -4   2       15.64       20.98      1.02 o
  -4  -4   2       19.06       19.05      0.81 o
  -3  -4   2      445.37      528.67      5.85 o
  -2  -4   2        5.69        7.51      0.38 o
  -1  -4   2        7.91        5.74      0.50 o
   0  -4   2      275.36      299.82      3.80 o
   1  -4   2       46.71       41.38      0.98 o
   2  -4   2       46.96       54.36      1.35 o
   3  -4   2       14.60       14.71      1.05 o
   4  -4   2        4.33        4.47      0.87 o
   5  -4   2        2.42        1.97      0.80 o
   6  -4   2       34.30       35.69      2.30 o
   7  -4   2       17.62       19.79      2.44 o
   8  -4   2        7.10        5.91      2.89 o
 -10  -3   2        0.50        3.75      3.96 o
  -9  -3   2        6.23        5.83      1.70 o
  -8  -3   2       18.23       18.06      2.08 o
  -7  -3   2        8.04        9.21      1.29 o
  -6  -3   2      462.35      454.63      6.67 o
  -5  -3   2       13.13        9.65      0.96 o
  -4  -3   2      260.55      294.29      3.66 o
  -3  -3   2       15.44       16.06      0.71 o
  -2  -3   2       13.10       13.76      0.56 o
  -1  -3   2      110.08      130.04      1.58 o
   0  -3   2      205.50      224.58      2.83 o
   1  -3   2       12.51       23.73      0.69 o
   2  -3   2      105.38       81.95      1.77 o
   3  -3   2        2.57        2.58      0.61 o
   4  -3   2      394.50      378.49      5.48 o
   5  -3   2       42.93       40.02      1.52 o
   6  -3   2        0.08       -0.57      0.85 o
   7  -3   2        1.47        1.98      1.20 o
   8  -3   2        7.10        6.99      2.93 o
 -10  -2   2        6.88        9.38      3.35 o
  -9  -2   2        8.55       10.75      1.95 o
  -8  -2   2        9.30       10.50      2.87 o
  -7  -2   2        1.33        0.32      0.57 o
  -6  -2   2      269.22      270.53      5.00 o
  -5  -2   2      129.35      135.94      2.21 o
  -4  -2   2      118.44      144.00      2.14 o
  -3  -2   2      855.06      994.45     10.56 o
  -2  -2   2      878.26      885.49      7.80 o
  -1  -2   2      151.64      147.15      1.63 o
   0  -2   2       28.08       36.22      0.69 o
   1  -2   2     1477.63     1585.18     16.30 o
   2  -2   2       42.61       46.35      0.91 o
   3  -2   2        3.84        2.70      0.41 o
   4  -2   2        3.32        3.90      0.56 o
   5  -2   2       19.30       19.69      1.13 o
   6  -2   2       93.59       89.80      2.50 o
   7  -2   2       11.53       13.89      1.61 o
   8  -2   2       20.93       23.93      2.62 o
   9  -2   2        8.69        7.41      3.10 o
 -10  -1   2        5.07       10.09      3.39 o
  -9  -1   2       61.95       73.29      5.78 o
  -8  -1   2       82.11       75.52      3.49 o
  -7  -1   2        7.85        7.82      0.93 o
  -6  -1   2       78.11       89.02      1.92 o
  -5  -1   2      308.55      305.23      3.85 o
  -4  -1   2       33.27       33.26      0.83 o
  -3  -1   2        0.18       -0.06      0.18 o
  -2  -1   2        0.24        0.16      0.23 o
  -1  -1   2      252.44      253.05      2.89 o
   0  -1   2     1912.28     1976.41     37.82 o
   1  -1   2     1270.67     1217.10     11.74 o
   2  -1   2     1617.18     1636.97     14.84 o
   3  -1   2       84.10       73.84      1.21 o
   4  -1   2     1006.78     1000.01     11.61 o
   5  -1   2       12.68       15.50      0.92 o
   6  -1   2        8.04        5.62      0.78 o
   7  -1   2        0.54        0.46      0.80 o
   8  -1   2       23.14       22.71      2.46 o
   9  -1   2        1.70        5.95      2.81 o
  -9   0   2       39.36       39.91      4.73 o
  -8   0   2       43.55       43.26      4.40 o
  -7   0   2       21.06       24.09      1.28 o
  -6   0   2        3.32        2.40      0.65 o
  -5   0   2       75.58       78.21      1.97 o
  -4   0   2      230.71      215.93      3.01 o
  -3   0   2       88.21       80.72      1.04 o
  -2   0   2      976.05     1004.77      7.69 o
  -1   0   2      129.94      130.74      1.45 o
   1   0   2      183.06      178.24      1.94 o
   2   0   2     2146.42     2259.73     32.31 o
   3   0   2      874.03      943.86     10.16 o
   4   0   2     3397.02     3656.45     37.08 o
   5   0   2      104.70      112.35      2.77 o
   6   0   2       34.38       29.68      1.28 o
   7   0   2        6.53        6.87      1.03 o
   8   0   2        5.14        2.22      1.05 o
   9   0   2        1.52       -0.15      1.41 o
  10   0   2        0.11        1.59      2.60 o
  -9   1   2        0.95       -2.47      2.30 o
  -8   1   2       11.22        9.88      1.97 o
  -7   1   2       24.65       27.65      1.66 o
  -6   1   2      172.00      180.40      2.74 o
  -5   1   2      234.39      248.56      3.53 o
  -4   1   2       87.85      116.60      1.64 o
  -3   1   2        1.67        2.41      0.28 o
  -2   1   2       13.55       12.04      0.32 o
  -1   1   2      145.05      160.16      1.42 o
   1   1   2     1005.10     1023.75     11.32 o
   2   1   2      530.07      657.14      5.75 o
   3   1   2      387.54      423.93      3.93 o
   4   1   2      145.25      161.46      2.23 o
   5   1   2      148.76      133.50      2.12 o
   6   1   2       62.24       68.08      2.50 o
   7   1   2        0.64        1.11      0.50 o
   8   1   2        2.33        2.53      1.04 o
   9   1   2        1.52        2.19      1.20 o
  10   1   2        1.03        6.62      2.76 o
  -8   2   2       15.54       12.14      2.15 o
  -7   2   2       13.68       16.42      1.46 o
  -6   2   2        2.16        2.07      0.78 o
  -5   2   2        6.45        4.79      0.59 o
  -4   2   2      761.57      812.22      7.45 o
  -3   2   2     1407.01     1468.19     13.51 o
  -2   2   2      263.09      261.42      2.61 o
  -1   2   2      288.02      294.00      2.74 o
   1   2   2     1571.99     1548.28     29.30 o
   2   2   2      705.22      738.06      6.36 o
   3   2   2      110.69       91.68      0.99 o
   4   2   2      814.00      858.37      8.02 o
   5   2   2      389.87      381.94      4.20 o
   6   2   2        8.59        9.77      0.70 o
   7   2   2       29.13       22.82      1.74 o
   8   2   2        0.30       -1.01      0.84 o
   9   2   2       29.83       24.96      2.00 o
  10   2   2       15.56       18.67      3.90 o
  -8   3   2       12.29       10.43      2.97 o
  -7   3   2       16.75       15.88      1.78 o
  -6   3   2        2.44        2.34      0.82 o
  -5   3   2       30.92       29.33      1.73 o
  -4   3   2       34.30       37.03      1.10 o
  -3   3   2      142.07      149.15      1.95 o
  -2   3   2       20.20       22.76      0.60 o
  -1   3   2       72.16       66.19      1.19 o
   0   3   2      712.29      720.83     10.09 o
   1   3   2     1716.65     1810.45     34.41 o
   2   3   2      212.13      195.21      2.63 o
   3   3   2       86.22       90.65      1.19 o
   4   3   2      122.10      126.64      1.45 o
   5   3   2        0.45       -0.09      0.33 o
   6   3   2       65.01       63.13      1.25 o
   7   3   2        8.85       12.31      0.96 o
   8   3   2       31.47       32.04      1.98 o
   9   3   2       47.35       45.76      2.49 o
  10   3   2       45.88       48.53      2.79 o
  -7   4   2        2.97        1.36      1.30 o
  -6   4   2        6.87        4.19      1.06 o
  -5   4   2       17.35       17.37      1.11 o
  -4   4   2       11.82       10.55      0.87 o
  -3   4   2      163.12      169.06      3.18 o
  -2   4   2       31.53       30.18      0.73 o
  -1   4   2        4.97        7.80      0.47 o
   0   4   2       69.04       70.01      1.61 o
   1   4   2       16.21       16.98      1.65 o
   2   4   2      750.93      898.33     13.99 o
   3   4   2        6.92       11.81      0.67 o
   4   4   2      665.23      694.73      8.03 o
   5   4   2      500.51      520.92      8.70 o
   6   4   2      380.73      361.52      4.79 o
   7   4   2      145.39      151.99      2.96 o
   8   4   2       19.80       19.26      1.89 o
   9   4   2       20.28       20.54      2.13 o
  10   4   2       16.02       16.84      3.14 o
  11   4   2        9.76        5.70      2.64 o
  -7   5   2        9.02        6.28      1.99 o
  -6   5   2       13.22       14.04      1.65 o
  -5   5   2        2.77        2.38      0.86 o
  -4   5   2       80.19       87.84      2.04 o
  -3   5   2        0.33        1.07      0.56 o
  -2   5   2       17.30       17.38      0.66 o
  -1   5   2        0.72        0.94      0.40 o
   0   5   2      236.34      245.11      4.20 o
   1   5   2      176.96      185.78      3.72 o
   2   5   2       81.81      106.34      5.61 o
   3   5   2      297.95      304.42      4.55 o
   4   5   2      276.21      319.45      3.98 o
   5   5   2       14.59       12.78      0.73 o
   6   5   2      374.17      389.61      7.71 o
   7   5   2      108.25      107.81      3.31 o
   8   5   2       39.51       40.86      4.46 o
   9   5   2       26.11       24.71      3.39 o
  10   5   2        0.13        1.34      2.09 o
  11   5   2        5.60        4.19      2.55 o
  -6   6   2       14.75       12.57      1.77 o
  -5   6   2        1.42        1.82      1.15 o
  -4   6   2       25.80       27.59      1.58 o
  -3   6   2      152.03      156.87      2.98 o
  -2   6   2       35.88       39.60      1.05 o
  -1   6   2       49.88       46.93      1.19 o
   0   6   2        1.67        1.09      0.59 o
   1   6   2        4.63        6.99      0.71 o
   2   6   2       76.88       82.40      3.14 o
   3   6   2      267.97      264.96      4.30 o
   4   6   2       55.63       52.09      1.08 o
   5   6   2      285.15      295.92      3.94 o
   6   6   2       78.78       83.60      1.81 o
   7   6   2      203.39      205.85      4.14 o
   8   6   2        4.89        4.04      1.42 o
   9   6   2      170.06      155.73     11.12 o
  10   6   2      136.59      128.16      7.16 o
  11   6   2        6.03        7.71      2.85 o
  -5   7   2        1.60        1.41      1.61 o
  -4   7   2        4.80        4.35      1.03 o
  -3   7   2       18.94       21.28      1.34 o
  -2   7   2        0.38        0.27      0.58 o
  -1   7   2       16.46       17.01      0.95 o
   0   7   2       19.56       18.24      0.80 o
   1   7   2      141.37      145.40      3.03 o
   2   7   2        0.01        1.93      0.83 o
   3   7   2       11.78       14.02      0.84 o
   4   7   2       24.15       26.56      0.80 o
   5   7   2       61.34       57.57      1.35 o
   6   7   2       25.33       26.23      1.12 o
   7   7   2       21.73       24.08      1.44 o
   8   7   2       10.62        9.69      1.73 o
   9   7   2       49.10       54.32      7.16 o
  10   7   2       23.91       21.99      3.56 o
  -4   8   2        0.07        1.50      1.43 o
  -3   8   2        2.84        2.96      0.93 o
  -2   8   2       20.25       19.23      1.21 o
  -1   8   2        2.44        1.87      0.55 o
   0   8   2        3.14        2.14      0.65 o
   1   8   2      125.20      117.39      2.81 o
   2   8   2      271.71      252.26      5.23 o
   3   8   2       25.84       26.36      1.17 o
   4   8   2        8.02        9.23      0.65 o
   5   8   2        3.07        3.13      0.59 o
   6   8   2        0.40        1.26      0.59 o
   7   8   2       20.99       18.60      1.21 o
   8   8   2        5.35        5.04      1.18 o
   9   8   2        0.01        0.07      1.35 o
  10   8   2        0.14        1.55      2.18 o
  -3   9   2        2.02        1.90      1.43 o
  -2   9   2       16.19       16.06      1.71 o
  -1   9   2        7.00        6.90      0.89 o
   0   9   2        0.63        0.08      0.70 o
   1   9   2       13.17       11.47      0.88 o
   2   9   2       12.21        8.51      0.66 o
   3   9   2        5.26        4.46      0.71 o
   4   9   2        8.45        6.94      0.70 o
   5   9   2        1.90        0.60      0.63 o
   6   9   2       27.65       35.20      1.53 o
   7   9   2        3.38        5.11      1.01 o
   8   9   2        2.94        4.39      1.47 o
   9   9   2        8.55       12.01      3.77 o
  10   9   2       11.55       11.35      3.02 o
  -2  10   2        0.48       -0.08      1.72 o
  -1  10   2        2.16        2.64      0.94 o
   0  10   2        6.09        3.88      0.85 o
   1  10   2        4.54        6.72      0.95 o
   2  10   2        0.34        0.46      0.70 o
   3  10   2       70.32       71.80      4.04 o
   4  10   2        2.08        1.56      0.66 o
   5  10   2        0.14        0.78      0.79 o
   6  10   2        2.25        3.83      1.02 o
   7  10   2        0.40        1.72      1.05 o
   8  10   2        0.40        1.38      1.40 o
   9  10   2        9.92       11.71      2.14 o
   0  11   2        7.74        8.20      1.36 o
   1  11   2        0.08       -0.34      0.89 o
   2  11   2        0.82        0.80      0.84 o
   3  11   2       10.62        7.36      1.11 o
   4  11   2        0.43       -0.23      0.92 o
   5  11   2        4.06        6.02      1.02 o
   6  11   2        0.81        1.43      0.97 o
   7  11   2       12.46       14.08      1.60 o
   8  11   2        0.87        2.07      2.26 o
   3  12   2        0.07       -0.84      0.96 o
   4  12   2       29.51       24.92      1.91 o
   5  12   2        3.20        4.85      1.09 o
  -6 -11   3        0.87       -1.84      1.47 o
  -5 -11   3        0.30        1.20      2.18 o
  -4 -11   3        0.85        1.34      1.51 o
  -3 -11   3        6.33        6.35      1.81 o
  -2 -11   3        5.78        5.51      1.78 o
  -1 -11   3        0.44        1.56      1.24 o
  -8 -10   3        6.67        7.75      3.14 o
  -7 -10   3       59.10       64.55      3.94 o
  -6 -10   3       12.74       18.28      2.33 o
  -5 -10   3        0.65        2.28      1.54 o
  -4 -10   3        1.22        0.61      1.33 o
  -3 -10   3        0.17       -1.24      0.97 o
  -2 -10   3        3.70        2.99      1.18 o
  -1 -10   3        0.66        0.42      0.99 o
   0 -10   3        4.57        2.68      1.88 o
   1 -10   3        0.61        1.73      1.34 o
  -8  -9   3       16.13       21.57      3.56 o
  -7  -9   3       48.24       58.38      3.76 o
  -6  -9   3       12.59       11.11      1.91 o
  -5  -9   3       12.99       12.96      1.91 o
  -4  -9   3        0.04        0.74      1.51 o
  -3  -9   3       47.91       49.06      2.05 o
  -2  -9   3        3.41        5.05      1.39 o
  -1  -9   3        3.44        1.05      1.23 o
   0  -9   3       23.37       21.94      1.75 o
   1  -9   3       36.42       37.01      2.02 o
   2  -9   3        0.36        0.42      1.18 o
   3  -9   3        1.90        2.05      1.80 o
  -9  -8   3        9.23        8.63      2.89 o
  -8  -8   3        0.03       -3.10      1.55 o
  -7  -8   3        5.45        6.75      2.83 o
  -6  -8   3       80.66       75.29      6.03 o
  -5  -8   3       36.63       36.09      2.19 o
  -4  -8   3        0.74        0.35      0.95 o
  -3  -8   3        0.01       -0.38      0.76 o
  -2  -8   3        0.31        0.25      0.81 o
  -1  -8   3      128.97      132.58      5.72 o
   0  -8   3       28.17       28.29      1.83 o
   1  -8   3        0.01        0.33      0.84 o
   2  -8   3        0.87        0.66      0.95 o
   3  -8   3        8.30        9.19      1.53 o
   4  -8   3        6.01        5.77      1.98 o
  -9  -7   3        2.87        6.28      2.55 o
  -8  -7   3       27.03       24.63      3.56 o
  -7  -7   3       23.02       23.00      4.27 o
  -6  -7   3       48.18       39.73      2.83 o
  -5  -7   3        2.91        0.64      0.99 o
  -4  -7   3        6.56        8.20      1.57 o
  -3  -7   3       73.23       70.94      2.19 o
  -2  -7   3     1040.47     1022.19     13.32 o
  -1  -7   3      326.55      339.02      5.84 o
   0  -7   3       11.47       10.73      1.23 o
   1  -7   3       49.71       44.28      1.93 o
   2  -7   3        3.20        2.39      0.93 o
   3  -7   3       15.31       13.73      1.56 o
   4  -7   3       10.98       13.84      1.76 o
   5  -7   3        1.20       -0.26      1.33 o
 -10  -6   3        1.46       -0.38      2.14 o
  -9  -6   3       19.02       19.18      3.31 o
  -8  -6   3        0.12       -0.75      1.80 o
  -7  -6   3       17.55       15.44      2.01 o
  -6  -6   3       97.23       93.26      2.92 o
  -5  -6   3      204.23      189.50      4.92 o
  -4  -6   3      218.37      220.07      3.91 o
  -3  -6   3       51.53       50.66      1.77 o
  -2  -6   3       16.09       18.36      1.04 o
  -1  -6   3       21.57       23.87      1.03 o
   0  -6   3      213.49      212.64      4.28 o
   1  -6   3       53.09       57.21      1.79 o
   2  -6   3       75.04       72.71      2.07 o
   3  -6   3       19.89       24.55      1.58 o
   4  -6   3        0.02        0.66      0.93 o
   5  -6   3        4.34        4.06      1.19 o
   6  -6   3        0.00        0.96      2.26 o
 -10  -5   3       34.58       37.94      4.65 o
  -9  -5   3       23.32       22.24      3.48 o
  -8  -5   3        4.47        6.47      1.60 o
  -7  -5   3        0.26        1.32      0.98 o
  -6  -5   3       10.97        8.16      1.22 o
  -5  -5   3       22.60       25.82      1.43 o
  -4  -5   3        0.02       -0.36      0.77 o
  -3  -5   3      182.54      196.10      3.13 o
  -2  -5   3      319.84      331.54      3.88 o
  -1  -5   3      262.17      261.06      4.74 o
   0  -5   3      158.88      182.64      2.83 o
   1  -5   3       71.41       74.19      2.74 o
   2  -5   3       30.95       25.88      1.43 o
   3  -5   3      119.19      107.52      2.33 o
   4  -5   3       14.42       15.02      1.11 o
   5  -5   3        9.70       12.08      1.35 o
   6  -5   3        1.30        0.13      1.13 o
   7  -5   3        2.48        0.67      2.43 o
 -10  -4   3        2.07       -0.08      2.26 o
  -9  -4   3        0.25       -2.81      2.20 o
  -8  -4   3       51.68       54.27      3.20 o
  -7  -4   3       14.79       15.85      1.84 o
  -6  -4   3      150.96      162.42      4.12 o
  -5  -4   3      172.65      176.65      3.25 o
  -4  -4   3       27.50       33.24      1.28 o
  -3  -4   3        0.00       -0.22      0.39 o
  -2  -4   3      121.62      144.94      2.05 o
  -1  -4   3      145.57      172.77      2.26 o
   0  -4   3       31.72       31.59      1.16 o
   1  -4   3        0.39        1.98      0.36 o
   2  -4   3       93.84       97.56      2.25 o
   3  -4   3       28.51       25.96      1.00 o
   4  -4   3      246.23      262.24      4.21 o
   5  -4   3        0.01       -0.23      0.84 o
   6  -4   3       13.29       14.17      1.71 o
   7  -4   3       29.74       28.56      3.90 o
   8  -4   3        1.87        0.00      2.55 o
 -10  -3   3       18.49       20.35      3.90 o
  -9  -3   3        7.70        6.46      1.79 o
  -8  -3   3       17.53       15.76      2.03 o
  -7  -3   3       72.61       71.15      3.27 o
  -6  -3   3       55.52       45.60      1.92 o
  -5  -3   3       11.28       12.08      0.97 o
  -4  -3   3        5.50        3.26      0.54 o
  -3  -3   3      297.18      358.92      3.95 o
  -2  -3   3     1030.12     1187.92     11.68 o
  -1  -3   3      917.84     1021.88     10.77 o
   0  -3   3       18.38       20.13      0.62 o
   1  -3   3      191.67      230.76      4.14 o
   2  -3   3        0.91        1.86      0.43 o
   3  -3   3      105.14      110.29      2.14 o
   4  -3   3      381.61      365.08      6.24 o
   5  -3   3        1.43        1.23      0.70 o
   6  -3   3       84.21       84.84      3.18 o
   7  -3   3        9.72        9.38      2.35 o
   8  -3   3        5.87        2.76      2.51 o
 -10  -2   3       34.73       46.74      5.36 o
  -9  -2   3       75.84       76.48      5.74 o
  -8  -2   3       36.00       38.48      2.81 o
  -7  -2   3       37.96       37.18      3.18 o
  -6  -2   3        0.38       -0.32      0.79 o
  -5  -2   3       33.89       35.36      1.79 o
  -4  -2   3       10.60       10.66      0.63 o
  -3  -2   3      676.51      768.42      9.06 o
  -2  -2   3      381.92      438.12      4.62 o
  -1  -2   3     1280.10     1427.62     13.87 o
   0  -2   3      279.92      269.44      2.97 o
   1  -2   3      411.08      410.82      4.08 o
   2  -2   3        2.86        3.87      0.45 o
   3  -2   3      234.74      239.35      4.26 o
   4  -2   3        1.72        1.98      0.56 o
   5  -2   3      131.58      131.71      3.00 o
   6  -2   3       11.06       11.29      1.13 o
   7  -2   3       13.83       16.14      2.81 o
   8  -2   3       56.70       51.01      3.55 o
   9  -2   3        5.57        6.41      2.97 o
  -9  -1   3       85.81       87.07      6.41 o
  -8  -1   3        0.29        0.62      2.16 o
  -7  -1   3       11.02       11.16      1.65 o
  -6  -1   3      406.67      404.09      7.86 o
  -5  -1   3       83.75       76.97      1.66 o
  -4  -1   3      137.72      147.03      2.39 o
  -3  -1   3        8.95        6.78      0.44 o
  -2  -1   3       55.06       75.23      1.18 o
  -1  -1   3      429.82      474.72      6.18 o
   0  -1   3      202.06      219.61      2.46 o
   1  -1   3        6.00        8.66      0.42 o
   2  -1   3      122.90      106.71      1.61 o
   3  -1   3      549.95      535.10      5.64 o
   4  -1   3     1487.64     1512.72     17.21 o
   5  -1   3      189.23      184.07      3.00 o
   6  -1   3      170.96      172.22      4.98 o
   7  -1   3        1.89        1.03      0.95 o
   8  -1   3        0.52       -1.23      1.26 o
   9  -1   3        0.42        1.63      2.35 o
  -9   0   3        0.35       -1.21      2.30 o
  -8   0   3       18.24       21.40      3.39 o
  -7   0   3       73.80       77.55      2.83 o
  -6   0   3        1.23        1.48      0.92 o
  -5   0   3      100.64       99.60      2.25 o
  -4   0   3        0.74        0.56      0.40 o
  -3   0   3       28.68       29.34      0.69 o
  -2   0   3      144.58      136.17      1.40 o
  -1   0   3        2.34        1.11      0.27 o
   0   0   3     1536.37     1656.97     15.88 o
   1   0   3      248.30      238.05      2.59 o
   2   0   3       63.45       50.61      0.91 o
   3   0   3        0.03        0.04      0.27 o
   4   0   3     1114.17     1187.34     12.62 o
   5   0   3        1.22        2.58      0.61 o
   6   0   3      352.35      353.09      4.97 o
   7   0   3       20.09       25.47      1.57 o
   8   0   3       19.23       22.30      1.83 o
   9   0   3       11.46        9.51      1.91 o
  10   0   3       13.08       15.37      3.48 o
  -9   1   3        0.28       -1.38      2.30 o
  -8   1   3        9.94       12.27      2.97 o
  -7   1   3        1.54        2.09      1.54 o
  -6   1   3       30.12       29.79      1.44 o
  -5   1   3      210.20      213.46      3.55 o
  -4   1   3      758.51      809.30      9.65 o
  -3   1   3      927.73      978.26      9.19 o
  -2   1   3      413.16      492.22      4.30 o
  -1   1   3      524.60      624.96      6.16 o
   0   1   3      905.42      959.83      9.26 o
   1   1   3        0.36       -0.25      0.20 o
   2   1   3      709.39      726.27      6.74 o
   3   1   3      352.25      327.76      3.34 o
   4   1   3       17.86       12.74      0.60 o
   5   1   3        9.11        8.26      0.62 o
   6   1   3        6.33        6.40      0.81 o
   7   1   3        0.06        0.81      0.56 o
   8   1   3        6.87        7.98      1.27 o
   9   1   3        1.74        2.78      1.14 o
  10   1   3        6.31        0.96      2.35 o
  -8   2   3       14.15       19.06      3.52 o
  -7   2   3       20.52       22.02      1.98 o
  -6   2   3       29.40       30.83      1.66 o
  -5   2   3       33.19       36.59      1.37 o
  -4   2   3       21.07       22.78      1.14 o
  -3   2   3       96.47       93.46      1.81 o
  -2   2   3     1522.85     1623.90     14.02 o
  -1   2   3      334.02      355.07      3.52 o
   0   2   3      835.29      861.65      9.58 o
   1   2   3     1878.95     1954.54     52.39 o
   2   2   3     1247.40     1326.25     13.54 o
   3   2   3       56.69       64.32      0.93 o
   4   2   3      437.77      484.04      4.78 o
   5   2   3       25.82       31.29      0.98 o
   6   2   3       29.89       33.19      1.17 o
   7   2   3      104.32       96.98      2.14 o
   8   2   3        0.79        2.25      0.98 o
   9   2   3       34.41       30.98      2.14 o
  10   2   3        7.04        7.68      1.82 o
  -8   3   3        0.10       -2.14      2.22 o
  -7   3   3        0.30        1.75      1.24 o
  -6   3   3       36.32       37.13      1.91 o
  -5   3   3      138.84      135.83      2.87 o
  -4   3   3       16.88       15.74      0.87 o
  -3   3   3      223.86      228.59      2.71 o
  -2   3   3      179.35      182.63      2.53 o
  -1   3   3      236.80      254.47      2.66 o
   0   3   3      327.13      363.19      4.35 o
   1   3   3      485.33      484.00      6.87 o
   2   3   3      160.67      142.07      2.06 o
   3   3   3       39.36       35.90      0.73 o
   4   3   3      313.04      305.86      3.32 o
   5   3   3      182.83      192.50      2.56 o
   6   3   3        2.25        3.92      0.51 o
   7   3   3        0.03       -0.01      0.53 o
   8   3   3        1.45        0.81      0.89 o
   9   3   3       17.37       21.07      1.81 o
  10   3   3        3.53        5.71      2.03 o
  -7   4   3       10.76       12.82      1.76 o
  -6   4   3        0.03       -1.68      0.84 o
  -5   4   3        3.85        4.60      0.81 o
  -4   4   3        3.06        2.77      0.64 o
  -3   4   3       75.59       79.34      2.01 o
  -2   4   3       24.82       22.56      0.71 o
  -1   4   3      323.78      332.33      3.91 o
   0   4   3       39.96       41.80      1.37 o
   1   4   3      155.41      133.27      3.10 o
   2   4   3      134.81      131.85      2.25 o
   3   4   3        2.38        3.68      0.28 o
   4   4   3      217.86      252.54      3.01 o
   5   4   3       16.91       17.11      0.73 o
   6   4   3      378.55      392.00      4.88 o
   7   4   3      111.42      110.99      2.09 o
   8   4   3       74.68       72.02      2.27 o
   9   4   3        7.69        8.22      1.63 o
  10   4   3        1.16        1.08      1.57 o
  11   4   3        0.15       -1.51      2.09 o
  -6   5   3        0.56        1.63      1.25 o
  -5   5   3       11.22       12.90      1.70 o
  -4   5   3       84.20       84.34      2.05 o
  -3   5   3       35.57       35.89      1.18 o
  -2   5   3        0.99        1.55      0.45 o
  -1   5   3        1.38        0.43      0.44 o
   0   5   3       28.62       29.64      1.84 o
   1   5   3       84.04       95.41      3.65 o
   2   5   3      411.91      420.50      9.49 o
   3   5   3      551.25      553.71      7.05 o
   4   5   3       11.01       17.09      0.64 o
   5   5   3      118.07      113.53      2.14 o
   6   5   3       20.69       23.20      1.68 o
   7   5   3       11.62        9.87      0.93 o
   8   5   3       93.27      101.22      5.57 o
   9   5   3       83.36       84.48      5.28 o
  10   5   3       67.62       77.86      5.53 o
  11   5   3        0.05       -0.50      2.14 o
  -6   6   3        0.87        0.28      1.26 o
  -5   6   3        0.47        1.61      1.09 o
  -4   6   3       46.69       49.56      2.01 o
  -3   6   3        4.30        4.20      0.78 o
  -2   6   3      101.07      101.53      1.95 o
  -1   6   3       85.13       79.57      1.64 o
   0   6   3      108.63      119.97      2.67 o
   1   6   3      219.19      214.20      3.80 o
   2   6   3       74.09       78.66      3.77 o
   3   6   3        1.17        1.19      0.31 o
   4   6   3        6.36        6.86      0.48 o
   5   6   3      100.00       95.88      1.76 o
   6   6   3      145.49      137.34      2.61 o
   7   6   3      385.78      385.54      6.49 o
   8   6   3        9.79        9.85      1.68 o
   9   6   3       43.89       44.48      6.62 o
  10   6   3        0.68        0.17      2.05 o
  11   6   3       14.03        9.72      2.97 o
  -5   7   3        9.47        9.53      2.91 o
  -4   7   3       40.34       42.10      2.64 o
  -3   7   3        2.30        1.83      0.78 o
  -2   7   3       32.77       32.69      1.27 o
  -1   7   3        4.37        3.07      0.60 o
   0   7   3        3.84        4.01      0.47 o
   1   7   3       82.20       84.20      2.12 o
   2   7   3      118.00      106.46      2.55 o
   3   7   3      160.57      161.05      2.91 o
   4   7   3       29.21       37.56      1.44 o
   5   7   3        5.85        5.57      0.59 o
   6   7   3        2.28        1.01      0.59 o
   7   7   3       90.31       89.49      2.45 o
   8   7   3        2.81        2.83      1.32 o
   9   7   3        0.45       -0.28      2.32 o
  10   7   3        0.40       -2.43      1.68 o
  -4   8   3        0.05        1.83      1.48 o
  -3   8   3       17.73       19.78      1.60 o
  -2   8   3       14.04       14.62      1.10 o
  -1   8   3       49.92       49.60      1.62 o
   0   8   3        1.70        1.51      0.52 o
   1   8   3        7.90        6.92      0.89 o
   2   8   3       38.13       31.95      1.36 o
   3   8   3       82.84       70.50      1.82 o
   4   8   3      212.49      197.62      3.13 o
   5   8   3        3.38        3.31      0.66 o
   6   8   3        9.69        9.16      0.91 o
   7   8   3       39.08       39.00      1.65 o
   8   8   3       39.47       36.52      2.70 o
   9   8   3        4.02        1.73      1.37 o
  10   8   3        3.03        2.68      2.22 o
  -3   9   3        9.37        9.02      1.38 o
  -2   9   3        0.51        2.24      1.15 o
  -1   9   3        1.23        1.87      0.65 o
   0   9   3        4.23        4.70      0.78 o
   1   9   3        6.77        6.91      2.09 o
   2   9   3        0.16       -0.84      1.34 o
   3   9   3       39.72       38.97      2.01 o
   4   9   3       34.53       35.06      1.64 o
   5   9   3        1.93        0.48      0.70 o
   6   9   3        3.64        2.93      0.77 o
   7   9   3        1.41        1.33      0.99 o
   8   9   3        8.18       10.28      2.03 o
   9   9   3        1.13        1.91      1.49 o
  10   9   3        1.21        3.06      2.35 o
  -1  10   3        3.98        2.98      1.14 o
   0  10   3        8.57        6.91      1.70 o
   1  10   3        1.33        0.42      0.58 o
   2  10   3       15.90       15.75      2.55 o
   3  10   3       13.00       11.19      1.50 o
   4  10   3        0.34        0.10      0.94 o
   5  10   3        9.87       12.76      1.43 o
   6  10   3        2.61        2.09      0.89 o
   7  10   3       12.50       11.59      1.39 o
   8  10   3       13.61       12.29      1.92 o
   9  10   3        3.70        6.93      1.88 o
   1  11   3        0.22        0.47      0.75 o
   2  11   3        0.06       -0.27      0.67 o
   3  11   3        0.31       -0.34      0.71 o
   4  11   3       24.20       22.34      1.50 o
   5  11   3        0.86        0.46      0.76 o
   6  11   3        5.69        5.01      1.06 o
   7  11   3       15.30       21.05      1.74 o
   8  11   3        1.56        0.80      2.01 o
   4  12   3       25.95       24.74      1.70 o
   5  12   3        0.49       -0.55      0.99 o
  -5 -11   4        0.24        1.25      1.69 o
  -4 -11   4        0.21        0.83      1.61 o
  -3 -11   4        0.07       -1.16      1.57 o
  -2 -11   4        5.22        6.21      1.91 o
  -7 -10   4       11.68       14.16      3.31 o
  -6 -10   4        0.17       -1.43      1.57 o
  -5 -10   4       88.84      107.48      4.80 o
  -4 -10   4       19.57       21.26      2.49 o
  -3 -10   4        0.35       -0.44      1.35 o
  -2 -10   4       11.41       12.26      2.07 o
  -1 -10   4        0.08       -1.22      2.30 o
   0 -10   4        0.98        0.11      1.20 o
   1 -10   4        0.07       -1.64      1.58 o
  -8  -9   4       23.42       17.93      3.56 o
  -7  -9   4        1.20        0.67      2.14 o
  -6  -9   4       11.77       13.13      2.09 o
  -5  -9   4       23.07       25.27      4.15 o
  -4  -9   4        0.30        0.34      1.36 o
  -3  -9   4        1.35       -0.40      1.07 o
  -2  -9   4        4.29        5.97      1.60 o
  -1  -9   4        0.58       -0.23      1.29 o
   0  -9   4        0.02       -0.26      1.33 o
   1  -9   4        1.16       -0.24      1.21 o
   2  -9   4       26.26       26.44      2.29 o
  -9  -8   4        0.01        2.68      2.51 o
  -8  -8   4        1.01       -0.17      2.09 o
  -7  -8   4       10.98        9.55      2.60 o
  -6  -8   4        3.18        2.28      1.43 o
  -5  -8   4        2.50        0.92      2.16 o
  -4  -8   4       44.24       45.36      2.97 o
  -3  -8   4      121.59      117.90      3.37 o
  -2  -8   4       25.87       21.71      1.51 o
  -1  -8   4        5.90        7.27      1.11 o
   0  -8   4       98.49       90.39      3.33 o
   1  -8   4       78.88       78.30     10.32 o
   2  -8   4       17.40       18.07      1.83 o
   3  -8   4        3.53        3.07      1.36 o
   4  -8   4        0.01       -0.21      1.67 o
  -9  -7   4        1.74       -0.25      2.26 o
  -8  -7   4       10.94        8.21      2.64 o
  -7  -7   4        1.16        0.75      1.97 o
  -6  -7   4       93.96       87.67      4.54 o
  -5  -7   4      130.61      112.79      4.36 o
  -4  -7   4       83.88       80.01      2.92 o
  -3  -7   4       87.15       84.33      2.70 o
  -2  -7   4        1.35        0.57      0.85 o
  -1  -7   4        0.32        0.70      0.85 o
   0  -7   4      242.87      252.73      4.89 o
   1  -7   4      278.20      309.34      6.58 o
   2  -7   4        4.11        3.64      1.06 o
   3  -7   4       11.79        9.11      1.52 o
   4  -7   4        0.19       -1.67      1.14 o
   5  -7   4        0.02        2.01      1.82 o
  -9  -6   4        0.21       -3.18      1.80 o
  -8  -6   4        0.88       -2.14      1.80 o
  -7  -6   4       17.69       18.47      3.02 o
  -6  -6   4        9.99        9.79      1.29 o
  -5  -6   4        2.23       -0.30      0.83 o
  -4  -6   4       71.14       76.87      2.22 o
  -3  -6   4       35.88       36.85      1.39 o
  -2  -6   4      530.52      541.69      8.54 o
  -1  -6   4        1.02       -0.44      0.82 o
   0  -6   4        2.36        3.81      0.70 o
   1  -6   4       35.79       28.88      1.64 o
   2  -6   4       64.05       57.61      2.20 o
   3  -6   4        4.18        4.44      1.18 o
   4  -6   4       11.01       12.69      1.60 o
   5  -6   4        0.09       -1.30      1.10 o
   6  -6   4        1.17        0.71      2.26 o
  -9  -5   4        0.27        1.59      2.26 o
  -8  -5   4       92.13       95.46      7.50 o
  -7  -5   4      109.51      104.24      3.98 o
  -6  -5   4        7.10        9.58      1.35 o
  -5  -5   4      108.61      107.92      3.27 o
  -4  -5   4        0.51        0.64      0.79 o
  -3  -5   4       39.15       40.33      1.38 o
  -2  -5   4      186.92      165.08      2.85 o
  -1  -5   4      130.76      143.81      3.09 o
   0  -5   4       82.30       82.24      1.66 o
   1  -5   4       60.04       65.47      1.84 o
   2  -5   4       80.24       87.87      2.55 o
   3  -5   4        0.20        0.06      0.72 o
   4  -5   4        0.55        3.17      1.42 o
   5  -5   4       19.48       17.55      1.96 o
   6  -5   4       15.64       12.79      3.31 o
   7  -5   4       10.69        9.59      3.14 o
  -9  -4   4        1.10        1.60      1.51 o
  -8  -4   4        0.89        1.62      1.40 o
  -7  -4   4        5.02        7.59      1.58 o
  -6  -4   4      112.30      109.26      3.31 o
  -5  -4   4       22.09       19.83      1.24 o
  -4  -4   4      154.34      164.55      3.16 o
  -3  -4   4      268.43      291.98      3.66 o
  -2  -4   4        3.33        2.68      0.54 o
  -1  -4   4      280.37      307.47      4.49 o
   0  -4   4       75.05       79.10      1.75 o
   1  -4   4       81.65       88.34      2.09 o
   2  -4   4       50.12       49.26      1.66 o
   3  -4   4       77.35       76.82      1.93 o
   4  -4   4       74.98       72.56      1.96 o
   5  -4   4        0.20       -0.24      0.89 o
   6  -4   4       13.15       14.33      1.49 o
   7  -4   4        0.75        1.30      2.30 o
  -9  -3   4       14.07       12.21      3.96 o
  -8  -3   4       23.53       22.96      2.58 o
  -7  -3   4        0.01        1.61      1.27 o
  -6  -3   4       35.82       36.97      1.51 o
  -5  -3   4        9.09        9.08      1.08 o
  -4  -3   4       92.00      100.27      2.00 o
  -3  -3   4       29.15       30.37      0.88 o
  -2  -3   4        3.86        3.64      0.51 o
  -1  -3   4      240.48      309.08      4.45 o
   0  -3   4     1169.53     1324.45     15.09 o
   1  -3   4     1053.42     1115.75     14.07 o
   2  -3   4       64.11       57.48      1.53 o
   3  -3   4        0.17        0.39      0.58 o
   4  -3   4        6.77        5.78      0.79 o
   5  -3   4        0.05        0.05      0.83 o
   6  -3   4       64.70       59.94      4.10 o
   7  -3   4       27.28       29.72      2.76 o
   8  -3   4       39.95       38.20      4.73 o
  -9  -2   4        5.99        5.44      2.85 o
  -8  -2   4       44.34       41.73      2.99 o
  -7  -2   4       88.77       87.66      3.71 o
  -6  -2   4      154.58      155.24      3.22 o
  -5  -2   4        0.19       -0.01      0.55 o
  -4  -2   4       23.60       23.70      0.99 o
  -3  -2   4       11.75       17.15      0.88 o
  -2  -2   4       14.83       15.89      0.99 o
  -1  -2   4       65.88       80.45      1.67 o
   0  -2   4      426.78      477.64      5.40 o
   1  -2   4      517.16      596.60      6.19 o
   2  -2   4      120.37      112.23      2.84 o
   3  -2   4      105.13       93.92      1.85 o
   4  -2   4      301.49      306.79      4.02 o
   5  -2   4       94.06       99.79      2.04 o
   6  -2   4       24.75       23.70      1.38 o
   7  -2   4        0.69       -0.67      1.24 o
   8  -2   4       11.62       11.43      2.97 o
   9  -2   4        0.17        0.17      2.55 o
  -9  -1   4        0.74        0.17      2.55 o
  -8  -1   4       79.45       88.92      5.95 o
  -7  -1   4      194.09      204.17      6.01 o
  -6  -1   4       52.81       45.50      2.22 o
  -5  -1   4        0.48        0.33      0.56 o
  -4  -1   4       63.77       62.20      1.30 o
  -3  -1   4       31.94       41.87      0.92 o
  -2  -1   4      519.35      523.24      5.91 o
  -1  -1   4       77.60       82.88      1.49 o
   0  -1   4       17.48       25.72      0.82 o
   1  -1   4     1651.96     1777.48     17.21 o
   2  -1   4      510.03      539.36      6.55 o
   3  -1   4       66.45       57.36      1.86 o
   4  -1   4      121.44      112.25      1.97 o
   5  -1   4      116.28      112.81      2.15 o
   6  -1   4      449.70      431.72      6.54 o
   7  -1   4       72.90       77.08      3.55 o
   8  -1   4        2.28        0.62      1.07 o
   9  -1   4        0.09        3.52      2.68 o
  -9   0   4       25.69       23.96      4.06 o
  -8   0   4        0.89        0.29      2.22 o
  -7   0   4       23.46       28.44      3.60 o
  -6   0   4       15.16       16.02      1.70 o
  -5   0   4      200.53      196.88      3.16 o
  -4   0   4       55.21       54.98      1.50 o
  -3   0   4      105.21       94.03      1.44 o
  -2   0   4       75.18       98.20      1.58 o
  -1   0   4       24.59       23.14      0.65 o
   0   0   4       77.38       97.95      1.36 o
   1   0   4        0.55        1.38      0.29 o
   2   0   4       34.66       31.54      0.86 o
   3   0   4      157.62      150.09      2.32 o
   4   0   4        7.55        4.65      0.54 o
   5   0   4      137.59      141.38      2.21 o
   6   0   4      323.53      315.44      5.08 o
   7   0   4       12.45        7.66      1.50 o
   8   0   4       71.26       70.19      2.90 o
   9   0   4       10.03       11.76      1.61 o
  10   0   4        9.28        9.84      3.27 o
  -8   1   4        5.71        7.41      2.72 o
  -7   1   4       20.48       24.78      2.72 o
  -6   1   4       11.71       12.90      3.83 o
  -5   1   4       45.20       41.51      1.57 o
  -4   1   4       53.16       53.23      1.29 o
  -3   1   4      214.31      237.15      2.71 o
  -2   1   4     1286.88     1456.81     12.67 o
  -1   1   4      812.65      802.76      8.50 o
   0   1   4      279.25      329.27      3.67 o
   1   1   4      113.04      121.21      1.61 o
   2   1   4        6.21        9.38      0.67 o
   3   1   4      166.80      180.18      2.09 o
   4   1   4      127.59      139.90      2.26 o
   5   1   4       60.15       52.31      1.35 o
   6   1   4        0.03       -0.46      0.55 o
   7   1   4       24.45       26.67      2.08 o
   8   1   4        3.55        3.10      1.24 o
   9   1   4        3.45        1.76      1.18 o
  10   1   4        0.14        1.47      2.51 o
  -8   2   4       10.34       11.60      3.14 o
  -7   2   4        7.29        8.60      1.90 o
  -6   2   4       19.41       14.71      1.97 o
  -5   2   4      130.88      122.69      3.15 o
  -4   2   4       41.76       41.56      1.58 o
  -3   2   4       63.24       69.96      1.37 o
  -2   2   4      116.79      139.53      2.29 o
  -1   2   4       70.29       76.73      1.33 o
   0   2   4     4009.83     4188.18    111.11 o
   1   2   4       96.98      106.87      2.16 o
   2   2   4      123.65      131.06      2.10 o
   3   2   4       11.21       19.42      0.56 o
   4   2   4       35.25       34.60      0.99 o
   5   2   4       30.71       34.27      1.88 o
   6   2   4       19.30       19.16      0.89 o
   7   2   4       15.67       10.12      1.06 o
   8   2   4        2.91        0.63      0.95 o
   9   2   4       29.96       25.69      2.02 o
  10   2   4       13.32       17.09      3.22 o
  -7   3   4       18.23       16.81      2.53 o
  -6   3   4        0.12        1.03      1.39 o
  -5   3   4        3.28        2.57      0.85 o
  -4   3   4       64.59       65.00      2.35 o
  -3   3   4      556.31      588.40      6.49 o
  -2   3   4       93.18       91.23      1.90 o
  -1   3   4      275.63      274.10      3.05 o
   0   3   4      225.38      247.62      3.48 o
   1   3   4       14.49       15.01      0.79 o
   2   3   4       13.32       17.04      0.53 o
   3   3   4        1.67        2.56      0.42 o
   4   3   4      367.19      359.12      5.05 o
   5   3   4       26.92       29.06      0.84 o
   6   3   4      109.16      104.80      1.84 o
   7   3   4       62.96       65.84      1.76 o
   8   3   4        5.02        3.00      0.89 o
   9   3   4        0.35        1.15      1.07 o
  10   3   4        0.02       -1.10      1.32 o
  -7   4   4        1.29        0.74      2.12 o
  -6   4   4        3.04        2.87      1.54 o
  -5   4   4       31.90       33.00      1.50 o
  -4   4   4        5.56        4.98      0.78 o
  -3   4   4        0.01        1.00      0.49 o
  -2   4   4        0.00        0.11      0.37 o
  -1   4   4       19.75       22.05      0.60 o
   0   4   4        4.32        6.10      0.44 o
   1   4   4     1618.33     1643.83     22.38 o
   2   4   4       17.11       18.13      0.83 o
   3   4   4       16.84       13.79      0.79 o
   4   4   4       49.90       65.23      1.29 o
   5   4   4        7.31        9.26      0.61 o
   6   4   4      138.09      143.25      2.43 o
   7   4   4        0.30        0.70      0.51 o
   8   4   4       41.63       40.08      2.19 o
   9   4   4       32.17       33.85      2.66 o
  10   4   4       34.45       35.18      2.99 o
  -6   5   4        0.35       -1.30      1.19 o
  -5   5   4        1.34        0.77      1.03 o
  -4   5   4        2.71        1.74      0.80 o
  -3   5   4       23.13       21.84      1.23 o
  -2   5   4      471.88      494.45      5.09 o
  -1   5   4      143.17      139.22      3.04 o
   0   5   4        0.06        0.17      0.40 o
   1   5   4       35.21       38.32      1.84 o
   2   5   4        3.56        4.50      0.45 o
   3   5   4       46.54       48.59      1.38 o
   4   5   4      276.92      282.67      4.03 o
   5   5   4      359.89      350.49      4.63 o
   6   5   4       40.78       36.55      1.19 o
   7   5   4      115.30      118.18      2.24 o
   8   5   4        2.79        1.77      0.97 o
   9   5   4        2.48        1.53      1.29 o
  10   5   4       22.91       25.63      3.73 o
  -5   6   4        0.01        0.11      1.08 o
  -4   6   4        9.62        8.12      1.02 o
  -3   6   4        0.22        0.53      0.69 o
  -2   6   4      182.74      185.93      3.43 o
  -1   6   4       96.58       97.71      2.27 o
   0   6   4      152.06      156.74      2.36 o
   1   6   4      190.47      177.71      5.39 o
   2   6   4      340.01      361.99      8.88 o
   3   6   4      275.17      260.32      4.77 o
   4   6   4       85.57       96.25      1.66 o
   5   6   4       10.41       11.25      0.69 o
   6   6   4       80.85       82.40      2.13 o
   7   6   4       34.88       36.89      1.75 o
   8   6   4        6.29        6.83      1.52 o
   9   6   4       34.12       29.10      3.75 o
  10   6   4       19.66       18.26      3.22 o
  -5   7   4        0.64        0.67      1.51 o
  -4   7   4        8.27        7.93      1.51 o
  -3   7   4       56.39       55.31      2.42 o
  -2   7   4        4.06        4.07      0.71 o
  -1   7   4       16.61       16.72      0.97 o
   0   7   4       15.92       15.32      0.81 o
   1   7   4        0.22       -0.52      0.86 o
   2   7   4        0.41        0.20      1.17 o
   3   7   4      144.34      133.50      3.86 o
   4   7   4      180.91      179.43      7.15 o
   5   7   4       85.97       85.50      2.40 o
   6   7   4        0.01        0.34      0.59 o
   7   7   4       35.93       37.31      2.06 o
   8   7   4        6.26        7.59      1.62 o
   9   7   4       53.76       51.91      3.83 o
  10   7   4       15.43       13.15      2.93 o
  -4   8   4        2.82        3.48      2.22 o
  -3   8   4        4.62        5.46      1.10 o
  -2   8   4        1.37        1.88      0.76 o
  -1   8   4        0.01        0.38      0.74 o
   0   8   4        0.52        0.22      0.55 o
   1   8   4      136.86      141.73      6.87 o
   2   8   4       33.19       37.12      3.71 o
   3   8   4       24.87       20.02      3.02 o
   4   8   4      117.39      103.93      2.39 o
   5   8   4       35.11       30.38      1.24 o
   6   8   4      124.27      116.32      2.87 o
   7   8   4       67.85       68.45      2.53 o
   8   8   4        2.59        1.89      1.37 o
   9   8   4        4.69        5.46      1.61 o
  10   8   4        6.12        8.08      2.72 o
  -2   9   4       21.41       23.08      1.43 o
  -1   9   4        0.00        0.02      0.79 o
   0   9   4        0.52        0.25      0.60 o
   1   9   4       14.19       10.76      2.39 o
   2   9   4       23.92       21.02      2.89 o
   4   9   4        1.43        3.05      0.88 o
   5   9   4        9.13       10.14      1.17 o
   6   9   4       19.39       19.65      1.41 o
   7   9   4        0.64       -0.01      0.91 o
   8   9   4       16.70       18.38      2.07 o
   9   9   4        0.53        0.31      2.60 o
  -1  10   4        1.23       -0.41      0.88 o
   0  10   4        0.92        1.14      0.84 o
   1  10   4        0.34        0.46      1.72 o
   2  10   4        6.28        5.65      2.09 o
   3  10   4        2.82        7.16      1.97 o
   4  10   4        0.10        0.27      0.67 o
   5  10   4        1.08        0.94      0.70 o
   6  10   4        9.05        9.07      1.09 o
   7  10   4       11.96       16.53      1.51 o
   8  10   4        1.65        1.34      1.36 o
   9  10   4        4.74        5.54      1.72 o
   1  11   4        0.38        0.04      0.84 o
   4  11   4        4.10        4.52      0.86 o
   5  11   4        0.47       -0.35      0.84 o
   6  11   4        1.95        1.87      0.91 o
   7  11   4        6.08        8.79      1.31 o
  -6 -10   5        0.00       -1.13      2.09 o
  -5 -10   5       11.53       18.94      2.63 o
  -4 -10   5        3.31        3.45      1.84 o
  -3 -10   5       33.75       39.58      4.02 o
  -2 -10   5       13.26       17.40      2.44 o
  -1 -10   5        0.18       -0.67      1.55 o
   0 -10   5        4.06        2.50      1.76 o
  -7  -9   5        1.26        0.92      2.30 o
  -6  -9   5        0.05       -0.59      1.97 o
  -5  -9   5        7.50        7.18      5.07 o
  -4  -9   5       17.61       15.42      2.20 o
  -3  -9   5       18.63       23.02      1.94 o
  -2  -9   5        0.76       -0.41      2.22 o
  -1  -9   5        1.49        2.55      1.53 o
   0  -9   5        0.01        0.39      1.41 o
   1  -9   5        0.33        1.16      1.40 o
   2  -9   5        1.83        0.08      1.79 o
  -8  -8   5        4.22        7.37      2.68 o
  -7  -8   5       11.59       10.05      2.89 o
  -6  -8   5        4.05        1.38      1.88 o
  -5  -8   5        5.96       10.84      1.91 o
  -4  -8   5        0.33        0.13      0.93 o
  -3  -8   5       24.63       19.69      1.71 o
  -2  -8   5       34.67       35.79      2.48 o
  -1  -8   5       32.53       38.19      3.31 o
   0  -8   5        6.41        8.36      1.83 o
   1  -8   5       23.83       28.08      2.61 o
   2  -8   5       27.96       22.94      2.42 o
   3  -8   5       24.71       27.35      2.92 o
  -8  -7   5        4.26        8.42      2.72 o
  -7  -7   5        2.68        0.88      2.05 o
  -6  -7   5       18.75       16.96      3.06 o
  -5  -7   5        0.77       -0.16      1.29 o
  -4  -7   5       29.18       28.86      4.24 o
  -3  -7   5       58.83       59.19      2.50 o
  -2  -7   5      154.22      157.78      3.79 o
  -1  -7   5        0.60        0.12      0.87 o
   0  -7   5        0.00       -0.55      0.75 o
   1  -7   5        4.48        1.90      1.42 o
   2  -7   5       47.90       47.98      4.77 o
   3  -7   5       56.24       63.60      3.03 o
   4  -7   5        6.69        8.80      2.10 o
   5  -7   5        0.99       -3.39      2.22 o
  -9  -6   5       10.22       12.61      3.10 o
  -8  -6   5       35.09       33.59      4.27 o
  -7  -6   5       18.04       15.41      2.93 o
  -6  -6   5        0.09       -0.46      1.72 o
  -5  -6   5       14.13       12.21      1.34 o
  -4  -6   5        4.29        5.40      0.83 o
  -3  -6   5       15.13       17.55      1.21 o
  -2  -6   5      278.82      273.91      5.10 o
  -1  -6   5       23.98       25.53      1.57 o
   0  -6   5       55.21       59.53      3.43 o
   1  -6   5       18.70       13.87      1.29 o
   2  -6   5       20.67       19.55      2.16 o
   3  -6   5        2.94        0.83      1.84 o
   4  -6   5       19.37       16.79      1.88 o
   5  -6   5        0.34        1.97      2.26 o
   6  -6   5        1.36       -2.68      2.26 o
  -9  -5   5        0.96        3.18      2.43 o
  -8  -5   5        1.93        3.52      2.22 o
  -7  -5   5        0.12       -1.89      1.08 o
  -6  -5   5      169.63      160.18      5.14 o
  -5  -5   5      281.86      255.54      5.66 o
  -4  -5   5       44.85       48.98      2.10 o
  -3  -5   5       22.29       22.49      1.37 o
  -2  -5   5       32.26       27.03      1.27 o
  -1  -5   5        0.60        0.79      0.85 o
   0  -5   5       19.50       18.13      1.15 o
   1  -5   5      111.91      108.90      2.31 o
   2  -5   5       45.61       44.60      3.35 o
   3  -5   5       15.90       17.89      1.67 o
   4  -5   5       18.75       19.55      1.84 o
   5  -5   5        5.79        5.49      1.40 o
   6  -5   5        2.41        5.24      2.55 o
  -9  -4   5        7.79        5.37      1.94 o
  -8  -4   5       40.87       39.20      5.07 o
  -7  -4   5       24.49       27.74      2.50 o
  -6  -4   5        0.01        0.28      1.17 o
  -5  -4   5        6.97        9.37      1.51 o
  -4  -4   5       75.81       77.04      1.86 o
  -3  -4   5        4.65        4.03      0.60 o
  -2  -4   5      510.70      519.63      6.53 o
  -1  -4   5      504.64      528.10      7.29 o
   0  -4   5       44.79       58.52      1.64 o
   1  -4   5       80.82       86.10      2.20 o
   2  -4   5       92.99       87.23      2.36 o
   3  -4   5       90.30       89.75      2.53 o
   4  -4   5        3.98        3.92      0.86 o
   5  -4   5       10.54       10.24      1.75 o
   6  -4   5        2.00       -0.03      1.37 o
   7  -4   5        7.85        7.41      2.93 o
  -9  -3   5        0.90       -0.54      2.43 o
  -8  -3   5        5.42        7.26      1.76 o
  -7  -3   5       29.48       28.03      2.52 o
  -6  -3   5       26.05       22.71      1.48 o
  -5  -3   5       43.59       42.17      3.19 o
  -4  -3   5       85.40       85.67      2.12 o
  -3  -3   5        2.89        5.31      0.63 o
  -2  -3   5       59.91       69.44      1.60 o
  -1  -3   5        3.87        2.65      0.66 o
   0  -3   5        1.57        2.79      0.59 o
   1  -3   5      160.54      184.64      3.57 o
   2  -3   5      487.13      491.04      6.88 o
   3  -3   5      332.26      342.30      5.22 o
   4  -3   5      202.11      203.50      3.73 o
   5  -3   5        2.27        1.63      0.84 o
   6  -3   5        0.46        0.70      1.76 o
   7  -3   5       12.07       11.26      2.08 o
   8  -3   5        0.32        2.22      2.55 o
  -9  -2   5       21.74       29.95      4.40 o
  -8  -2   5        9.83        8.42      2.85 o
  -7  -2   5       26.89       26.81      2.44 o
  -6  -2   5      119.45      113.09      3.27 o
  -5  -2   5      234.39      226.65      3.56 o
  -4  -2   5        5.46        5.20      0.78 o
  -3  -2   5       12.60       10.63      0.78 o
  -2  -2   5        0.07       -0.36      0.40 o
  -1  -2   5      282.71      287.67      5.70 o
   0  -2   5       22.79       29.37      1.98 o
   1  -2   5       91.76      106.26      2.61 o
   2  -2   5      150.60      152.59      2.51 o
   3  -2   5        0.12        1.56      0.70 o
   4  -2   5      424.80      428.23      5.77 o
   5  -2   5       12.00       11.93      1.40 o
   6  -2   5       44.92       49.12      2.43 o
   7  -2   5        1.50        0.73      1.47 o
   8  -2   5        0.85       -1.01      2.26 o
  -9  -1   5        2.58        5.53      2.89 o
  -8  -1   5        0.10        4.06      2.55 o
  -7  -1   5       80.59       73.38      5.24 o
  -6  -1   5       91.33       91.54      2.44 o
  -5  -1   5      568.80      573.99      8.05 o
  -4  -1   5       56.42       58.98      2.22 o
  -3  -1   5        7.24        8.59      0.72 o
  -2  -1   5       38.21       48.10      1.30 o
  -1  -1   5      116.12      142.86      2.63 o
   0  -1   5      124.91      128.69      2.30 o
   1  -1   5      373.05      391.25      5.46 o
   2  -1   5       37.10       36.28      1.16 o
   3  -1   5      552.27      559.36      7.65 o
   4  -1   5      191.55      198.09      3.18 o
   5  -1   5      329.17      317.93      4.63 o
   6  -1   5        3.43        3.73      0.93 o
   7  -1   5       71.75       73.25      2.84 o
   8  -1   5      219.25      224.92      5.67 o
   9  -1   5       19.77       13.49      3.39 o
  -8   0   5        0.06       -1.47      2.14 o
  -7   0   5        9.20        8.92      2.64 o
  -6   0   5        2.84        5.96      1.60 o
  -5   0   5        0.13        0.35      0.66 o
  -4   0   5       41.45       42.96      1.21 o
  -3   0   5        3.24        3.22      0.44 o
  -2   0   5       71.33       73.32      1.69 o
  -1   0   5      374.50      355.77      5.08 o
   0   0   5        4.16        6.67      0.53 o
   1   0   5        2.25        1.84      0.37 o
   2   0   5      446.63      531.86      6.50 o
   3   0   5        8.02        6.50      0.56 o
   4   0   5      122.42      120.95      2.22 o
   5   0   5      233.91      232.54      3.93 o
   6   0   5        1.62       -0.29      0.68 o
   7   0   5       26.77       24.88      2.22 o
   8   0   5       64.26       54.76      2.74 o
   9   0   5        8.86        5.54      1.77 o
  -8   1   5        9.75       12.40      3.22 o
  -7   1   5       49.61       52.98      4.94 o
  -6   1   5       14.82       14.81      1.71 o
  -5   1   5       98.97      104.32      4.01 o
  -4   1   5      136.61      141.82      2.28 o
  -3   1   5        0.13        1.05      0.43 o
  -2   1   5       34.69       34.16      0.90 o
  -1   1   5      198.64      236.39      2.91 o
   0   1   5     1582.21     1814.26     18.70 o
   1   1   5      678.36      712.31      7.66 o
   2   1   5       58.09       74.33      1.63 o
   3   1   5       34.34       35.61      0.97 o
   4   1   5       15.34       13.58      0.71 o
   5   1   5        1.57        0.68      0.57 o
   6   1   5        0.12        1.42      0.73 o
   7   1   5       17.74       18.89      1.57 o
   8   1   5        2.88        3.54      1.15 o
   9   1   5       28.69       33.76      2.39 o
  10   1   5       19.94       18.39      3.69 o
  -8   2   5        7.98       12.15      3.22 o
  -7   2   5        3.43        4.69      2.39 o
  -6   2   5        8.50        9.72      1.87 o
  -5   2   5       62.29       61.17      2.66 o
  -4   2   5       86.59       80.52      1.92 o
  -3   2   5      283.28      291.03      5.66 o
  -2   2   5        1.58        0.26      0.42 o
  -1   2   5        0.48        0.51      0.39 o
   0   2   5        9.57       16.15      1.07 o
   1   2   5        0.04       -0.23      0.39 o
   2   2   5      376.74      405.05      5.22 o
   3   2   5        4.66        6.50      0.51 o
   4   2   5      216.34      250.93      3.46 o
   5   2   5       14.85       13.18      0.76 o
   6   2   5        4.20        3.13      0.71 o
   7   2   5       34.67       30.61      1.63 o
   8   2   5        0.20       -0.39      0.83 o
   9   2   5        3.64        3.93      1.26 o
  10   2   5        0.02        1.76      2.18 o
  -7   3   5        1.71        2.35      2.43 o
  -6   3   5       21.29       22.25      3.04 o
  -5   3   5       18.73       17.87      2.25 o
  -4   3   5        4.58        4.31      0.82 o
  -3   3   5       13.77       14.46      0.81 o
  -2   3   5       48.52       50.75      1.17 o
  -1   3   5      300.23      300.42      3.43 o
   0   3   5       80.50       85.55      1.43 o
   1   3   5      975.05      999.04     12.41 o
   2   3   5       45.50       51.75      1.20 o
   3   3   5      225.94      241.44      2.97 o
   4   3   5        3.26        2.69      0.36 o
   5   3   5      101.50      101.14      1.87 o
   6   3   5        1.58        1.68      0.55 o
   7   3   5       19.75       17.95      1.08 o
   8   3   5       37.18       40.38      2.58 o
   9   3   5       31.85       35.23      2.83 o
  10   3   5        9.34        5.38      1.78 o
  -6   4   5        5.03        3.55      1.61 o
  -5   4   5       14.72       14.68      1.66 o
  -4   4   5       26.76       24.99      1.42 o
  -3   4   5       79.40       78.47      1.92 o
  -2   4   5       45.14       45.55      1.11 o
  -1   4   5       13.21       13.21      0.59 o
   0   4   5      247.17      250.09      3.30 o
   1   4   5      214.08      211.20      3.86 o
   2   4   5       49.01       50.50      1.10 o
   3   4   5      115.03      117.27      2.29 o
   4   4   5        0.04       -0.35      0.39 o
   5   4   5      102.67      105.63      2.81 o
   6   4   5        4.95        6.31      0.74 o
   7   4   5        6.05        6.25      0.74 o
   8   4   5       74.88       71.06      2.74 o
   9   4   5        2.37        4.41      1.44 o
  10   4   5        6.54        7.71      1.85 o
  -6   5   5        0.39        0.87      1.55 o
  -5   5   5        0.02       -2.11      1.05 o
  -4   5   5        9.02        8.91      1.36 o
  -3   5   5        3.58        2.87      0.70 o
  -2   5   5        0.65        0.36      0.53 o
  -1   5   5        4.53        4.86      0.48 o
   0   5   5      412.01      397.88      5.06 o
   1   5   5      442.26      433.10      6.03 o
   2   5   5      136.10      143.93      4.07 o
   3   5   5        1.45        1.45      0.41 o
   4   5   5       18.38       16.25      0.78 o
   5   5   5       66.31       66.24      1.48 o
   6   5   5      133.94      135.65      2.62 o
   7   5   5       64.34       61.43      1.76 o
   8   5   5       20.62       20.86      1.67 o
   9   5   5       14.96       14.77      1.92 o
  10   5   5       13.80       14.34      2.16 o
  -5   6   5        4.22        3.20      1.57 o
  -4   6   5        2.81        2.40      1.00 o
  -3   6   5        1.67        1.33      1.20 o
  -2   6   5        1.07        0.91      0.65 o
  -1   6   5        0.15        0.02      0.40 o
   0   6   5      307.34      292.22      5.74 o
   1   6   5        7.81        7.87      0.68 o
   2   6   5      165.69      154.81      2.66 o
   3   6   5      147.56      142.03      2.80 o
   4   6   5      147.29      151.05      2.25 o
   5   6   5      103.59      103.87      2.15 o
   6   6   5       18.51       17.02      1.19 o
   7   6   5        6.78        8.02      0.87 o
   8   6   5        6.00        3.73      1.37 o
   9   6   5        9.09        8.79      1.77 o
  10   6   5       15.71       13.78      2.93 o
  -4   7   5        0.01       -0.32      1.16 o
  -3   7   5        0.53        1.02      0.86 o
  -2   7   5       43.25       41.85      2.57 o
  -1   7   5       59.01       56.21      2.73 o
   0   7   5        0.28        0.98      0.57 o
   1   7   5       87.27       88.12      5.05 o
   2   7   5       95.16       89.92      3.90 o
   3   7   5        0.42        0.03      0.56 o
   4   7   5        2.12        2.03      0.56 o
   5   7   5      117.45      110.04      2.76 o
   6   7   5      190.93      180.74      4.11 o
   7   7   5      154.85      159.35      4.08 o
   8   7   5        4.70        6.48      1.53 o
   9   7   5        0.77        2.48      1.45 o
  10   7   5        0.05       -1.51      1.80 o
  -3   8   5        0.67        0.01      0.93 o
  -2   8   5       15.49       14.56      1.18 o
  -1   8   5        6.26        5.81      0.72 o
   0   8   5        3.55        3.91      0.71 o
   1   8   5        0.68        0.00      1.47 o
   3   8   5      105.36       96.53      2.44 o
   4   8   5       61.76       63.99      2.95 o
   5   8   5       21.70       20.03      1.21 o
   6   8   5       34.99       32.52      1.82 o
   7   8   5       27.37       23.46      1.74 o
   8   8   5        1.19       -0.18      1.22 o
   9   8   5        9.65       11.26      1.94 o
  10   8   5        4.10        5.19      2.39 o
  -2   9   5        6.02        7.28      1.06 o
  -1   9   5        9.93        8.61      1.59 o
   0   9   5        7.59        8.63      0.90 o
   1   9   5        0.00       -0.67      1.47 o
   2   9   5       10.43        8.04      2.22 o
   4   9   5       27.17       24.54      2.30 o
   5   9   5        0.18        0.59      0.66 o
   6   9   5        1.03        1.13      1.13 o
   7   9   5       19.45       18.14      1.52 o
   8   9   5       47.70       45.42      3.20 o
   9   9   5        0.35        1.12      2.37 o
   0  10   5        0.41       -0.05      0.70 o
   1  10   5        1.41        0.80      1.84 o
   2  10   5        3.50        5.44      2.22 o
   3  10   5        4.41        4.48      1.93 o
   4  10   5       12.27        9.75      0.96 o
   5  10   5        8.70        7.96      0.86 o
   6  10   5        0.00       -0.72      0.75 o
   7  10   5        0.42        2.20      1.07 o
   8  10   5        4.44        2.84      2.49 o
   4  11   5        0.01       -1.30      0.65 o
   5  11   5        1.63        1.28      1.26 o
   6  11   5        3.20        3.35      0.96 o
   7  11   5        7.01        9.58      1.32 o
  -4 -10   6        6.24       10.93      3.06 o
  -3 -10   6       17.83       22.43      2.78 o
  -2 -10   6        6.28        9.25      2.16 o
  -1 -10   6        2.43        1.58      1.85 o
  -6  -9   6        9.75        8.88      2.81 o
  -5  -9   6       14.34       17.88      3.35 o
  -4  -9   6        0.05       -0.17      1.54 o
  -3  -9   6       16.86       18.57      2.39 o
  -2  -9   6       17.12       16.40      2.60 o
  -1  -9   6        6.85        6.32      2.55 o
   0  -9   6        0.08       -3.94      1.97 o
   1  -9   6        1.00        2.35      1.44 o
  -7  -8   6        7.90        7.58      2.89 o
  -6  -8   6        1.37        1.17      2.09 o
  -5  -8   6        1.94        1.88      2.09 o
  -4  -8   6        6.60        7.47      1.85 o
  -3  -8   6        2.40        1.76      1.12 o
  -2  -8   6        2.85        2.08      1.15 o
  -1  -8   6        0.00        1.32      1.48 o
   0  -8   6       13.13       16.17      2.24 o
   1  -8   6       21.27       19.68      1.94 o
   2  -8   6       30.39       32.79      2.43 o
   3  -8   6       14.09       15.79      3.56 o
  -8  -7   6        0.10        0.96      2.22 o
  -7  -7   6        1.86        3.94      2.39 o
  -6  -7   6        0.12        1.63      2.09 o
  -5  -7   6        0.01       -0.34      1.80 o
  -4  -7   6        0.98        1.58      1.44 o
  -3  -7   6        0.01       -0.19      0.95 o
  -2  -7   6       38.06       33.25      2.13 o
  -1  -7   6       55.75       62.05      2.71 o
   0  -7   6        9.35       16.87      4.82 o
   1  -7   6        0.05       -0.30      1.11 o
   2  -7   6        9.17        9.37      1.56 o
   3  -7   6        5.18        6.57      1.52 o
   4  -7   6        7.93        5.53      2.81 o
  -8  -6   6       21.65       24.25      3.90 o
  -7  -6   6       25.19       23.41      3.56 o
  -6  -6   6       95.35       78.82      5.44 o
  -5  -6   6       73.50       56.88      4.44 o
  -4  -6   6        0.10        1.13      0.73 o
  -3  -6   6      145.26      131.21      3.03 o
  -2  -6   6        0.06       -0.04      0.74 o
  -1  -6   6        0.75        2.03      1.05 o
   0  -6   6        5.27        3.54      1.19 o
   1  -6   6       44.24       48.78      2.88 o
   2  -6   6       38.79       38.70      4.39 o
   3  -6   6        5.24        4.05      1.32 o
   4  -6   6        6.61        5.04      1.66 o
   5  -6   6        1.50        1.47      2.35 o
  -8  -5   6        9.92       13.23      3.10 o
  -7  -5   6        5.43        4.83      1.72 o
  -6  -5   6       10.60       11.04      1.79 o
  -5  -5   6        0.94        2.17      2.85 o
  -4  -5   6      119.66      117.97      2.81 o
  -3  -5   6       45.49       40.16      1.41 o
  -2  -5   6      185.68      186.03      2.98 o
  -1  -5   6      127.96      137.17      3.20 o
   0  -5   6       26.63       21.40      1.37 o
   1  -5   6       55.25       44.63      1.81 o
   2  -5   6       10.10        8.16      1.36 o
   3  -5   6        5.79        6.11      1.61 o
   4  -5   6        1.10        0.87      1.15 o
   5  -5   6        0.97        2.90      1.52 o
   6  -5   6        1.01       -0.84      2.35 o
  -8  -4   6       46.55       51.60      3.60 o
  -7  -4   6       51.03       51.22      3.36 o
  -6  -4   6       69.62       62.91      4.42 o
  -5  -4   6      107.83      102.94      4.03 o
  -4  -4   6       33.56       27.63      1.12 o
  -3  -4   6        6.53        6.57      0.68 o
  -2  -4   6      403.71      406.55      6.09 o
  -1  -4   6        3.67        4.47      1.07 o
   0  -4   6      141.57      139.95      2.83 o
   1  -4   6       61.37       65.08      2.13 o
   2  -4   6      111.77      118.34      2.65 o
   3  -4   6       74.11       73.48      4.60 o
   4  -4   6       20.27       15.67      1.69 o
   5  -4   6       14.79       12.82      2.74 o
   6  -4   6        0.97       -0.51      1.91 o
   7  -4   6        6.36        1.17      2.72 o
  -8  -3   6        0.47        0.17      2.26 o
  -7  -3   6        0.12       -1.06      1.24 o
  -6  -3   6        3.65        2.72      1.01 o
  -5  -3   6      123.21      119.73      3.45 o
  -4  -3   6        8.57        8.18      1.31 o
  -3  -3   6        9.19        7.63      0.85 o
  -2  -3   6       22.02       26.07      1.11 o
  -1  -3   6      116.71      111.54      2.41 o
   0  -3   6       83.93       96.29      3.56 o
   1  -3   6        9.72        8.43      0.86 o
   2  -3   6        0.15        0.21      0.61 o
   3  -3   6        2.94        2.12      0.76 o
   4  -3   6      167.96      161.13      3.61 o
   5  -3   6       34.96       35.93      2.13 o
   6  -3   6       11.00       10.93      1.93 o
   7  -3   6        0.16        2.89      2.43 o
   8  -3   6        2.45        3.10      2.81 o
  -8  -2   6       12.76       15.66      3.43 o
  -7  -2   6       28.97       27.60      2.53 o
  -6  -2   6       49.18       47.91      1.96 o
  -5  -2   6      262.96      255.30      5.05 o
  -4  -2   6        4.24        4.27      0.87 o
  -3  -2   6      314.82      319.29      4.55 o
  -2  -2   6       44.89       44.11      1.57 o
  -1  -2   6       57.84       61.50      2.66 o
   0  -2   6       26.92       25.60      1.06 o
   1  -2   6      363.12      379.18      5.56 o
   2  -2   6        6.77        4.82      0.73 o
   3  -2   6        1.45        1.81      0.90 o
   4  -2   6       38.93       39.90      1.64 o
   5  -2   6        6.46        7.03      1.04 o
   6  -2   6       89.75       87.40      3.10 o
   7  -2   6       44.62       44.89      5.09 o
   8  -2   6       29.51       27.68      4.23 o
  -8  -1   6        1.14        0.92      2.47 o
  -7  -1   6        0.08       -2.72      1.80 o
  -6  -1   6        0.56       -0.04      0.75 o
  -5  -1   6      144.74      146.72      2.99 o
  -4  -1   6      150.69      147.07      2.22 o
  -3  -1   6      299.56      283.51      4.15 o
  -2  -1   6      175.48      172.91      2.81 o
  -1  -1   6      294.04      326.97      4.87 o
   0  -1   6       25.64       22.32      0.96 o
   1  -1   6       66.62       90.26      2.25 o
   2  -1   6       14.13       11.81      0.85 o
   3  -1   6      104.73       99.34      2.79 o
   4  -1   6      353.38      371.55      7.16 o
   5  -1   6      328.48      323.11      6.70 o
   6  -1   6        9.82       11.62      1.49 o
   7  -1   6       26.76       20.50      2.26 o
   8  -1   6        4.18        3.55      1.65 o
   9  -1   6        3.47        1.72      2.60 o
  -8   0   6        0.25       -0.25      2.30 o
  -7   0   6       24.73       20.48      3.39 o
  -6   0   6       22.64       20.18      1.48 o
  -5   0   6       11.18       14.27      1.06 o
  -4   0   6      128.85      124.55      2.15 o
  -3   0   6       52.96       48.59      1.19 o
  -2   0   6      203.91      216.77      3.25 o
  -1   0   6       11.26       16.41      1.02 o
   0   0   6      134.72      134.45      2.62 o
   1   0   6      600.74      591.02      7.91 o
   2   0   6        9.16        9.08      0.77 o
   3   0   6        0.04        1.42      0.62 o
   4   0   6        3.74        5.12      0.71 o
   5   0   6        7.70        6.81      0.89 o
   6   0   6        9.46        7.95      1.17 o
   7   0   6       46.65       50.49      2.93 o
   8   0   6        4.34       10.05      1.69 o
   9   0   6        9.48       12.13      2.16 o
  -8   1   6        1.51       -1.42      2.35 o
  -7   1   6        1.36       -0.34      2.05 o
  -6   1   6        0.46        1.04      1.19 o
  -5   1   6      153.12      145.28      3.45 o
  -4   1   6        0.11        0.11      0.39 o
  -3   1   6      203.10      201.96      2.98 o
  -2   1   6       55.32       55.84      2.77 o
  -1   1   6       43.78       42.49      1.15 o
   0   1   6       97.11      115.38      2.11 o
   1   1   6       85.16       93.75      1.98 o
   2   1   6      517.30      556.03      7.43 o
   3   1   6      302.10      318.77      4.71 o
   4   1   6        2.45        1.18      0.63 o
   5   1   6      105.99      107.79      2.05 o
   6   1   6       40.39       38.82      1.81 o
   7   1   6        2.69        0.98      1.55 o
   8   1   6        7.94        7.62      1.35 o
   9   1   6        4.57        4.58      1.42 o
  -7   2   6        8.94        6.95      2.64 o
  -6   2   6       10.78        9.24      2.94 o
  -5   2   6        0.77        1.08      1.15 o
  -4   2   6        8.17        9.72      0.90 o
  -3   2   6        5.93        4.65      0.67 o
  -2   2   6       54.32       49.71      1.23 o
  -1   2   6      278.13      295.57      4.13 o
   0   2   6        8.26        6.19      0.65 o
   1   2   6        4.06        5.08      0.59 o
   2   2   6      161.01      194.63      2.65 o
   3   2   6       10.97        8.51      0.67 o
   4   2   6       21.93       23.31      1.05 o
   5   2   6        0.92        0.62      0.67 o
   6   2   6       26.08       30.91      1.39 o
   7   2   6       33.97       36.21      1.80 o
   8   2   6       13.32       17.23      1.63 o
   9   2   6       17.57       17.64      2.21 o
  10   2   6        0.71       -0.25      2.09 o
  -7   3   6        6.90        7.83      2.85 o
  -6   3   6        0.33        1.15      1.27 o
  -5   3   6        3.04        3.05      1.26 o
  -4   3   6       50.16       51.76      1.90 o
  -3   3   6       49.61       46.89      1.40 o
  -2   3   6       10.78       11.14      0.82 o
  -1   3   6        5.97        4.56      0.55 o
   0   3   6      144.61      169.03      2.60 o
   1   3   6      131.29      138.87      2.42 o
   2   3   6        0.65       -0.67      0.46 o
   3   3   6       28.39       26.47      1.40 o
   4   3   6       10.97       12.01      0.72 o
   5   3   6        2.29        2.43      0.55 o
   6   3   6       35.05       32.65      1.27 o
   7   3   6       48.84       43.45      1.64 o
   8   3   6       31.23       33.47      2.55 o
   9   3   6       14.81       10.28      1.81 o
  10   3   6       29.02       36.35      4.31 o
  -6   4   6        0.26        0.76      1.60 o
  -5   4   6       21.26       21.82      2.56 o
  -4   4   6       10.72       12.64      1.18 o
  -3   4   6       43.36       41.42      1.45 o
  -2   4   6       67.17       72.61      1.64 o
  -1   4   6       52.12       50.83      1.42 o
   0   4   6       13.59       11.62      0.64 o
   1   4   6      114.69      110.35      1.74 o
   2   4   6       28.70       25.39      0.77 o
   3   4   6       11.32       10.05      0.60 o
   4   4   6       18.35       16.39      0.94 o
   5   4   6       34.33       35.70      1.32 o
   6   4   6        0.05       -0.80      0.58 o
   7   4   6       25.05       26.92      1.49 o
   8   4   6        1.62        2.78      1.06 o
   9   4   6        2.43        2.53      1.34 o
  10   4   6       18.98       16.27      2.26 o
  -5   5   6       19.26       18.10      1.94 o
  -4   5   6        4.65        6.15      1.10 o
  -3   5   6        1.48        0.89      0.75 o
  -2   5   6       43.67       42.11      1.36 o
  -1   5   6        3.82        2.05      0.58 o
   0   5   6       48.45       45.87      1.00 o
   1   5   6      112.47      110.92      1.94 o
   2   5   6      478.00      475.84      6.30 o
   3   5   6      221.44      220.99      4.37 o
   4   5   6        0.56        0.74      0.41 o
   5   5   6       38.40       38.89      1.45 o
   6   5   6       11.07       11.87      0.92 o
   7   5   6        3.00        5.00      0.84 o
   8   5   6       20.95       18.94      1.64 o
   9   5   6        8.59        7.31      1.58 o
  10   5   6       18.18       22.69      2.45 o
  -5   6   6        3.78        3.35      1.48 o
  -4   6   6        3.03        1.51      1.20 o
  -3   6   6        8.29        7.17      1.06 o
  -2   6   6       36.34       34.17      1.89 o
  -1   6   6       18.37       16.89      0.98 o
   0   6   6       17.73       16.54      0.98 o
   1   6   6       69.36       60.34      1.66 o
   2   6   6      445.33      438.50      7.04 o
   3   6   6       19.94       23.20      0.90 o
   4   6   6       45.64       42.59      1.21 o
   5   6   6      127.71      123.79      2.77 o
   6   6   6      105.77      107.19      2.70 o
   7   6   6       46.46       48.48      3.08 o
   8   6   6        1.87        1.19      1.82 o
   9   6   6        0.01       -0.36      1.34 o
  10   6   6        0.58        2.43      2.22 o
  -4   7   6        2.98        5.39      1.44 o
  -3   7   6        0.42        0.84      0.95 o
  -2   7   6        1.05        1.02      0.78 o
  -1   7   6       14.56       14.10      1.02 o
   0   7   6       50.15       49.90      1.98 o
   1   7   6       83.89       75.98      2.23 o
   2   7   6       50.47       43.19      1.58 o
   3   7   6      161.13      154.93      3.74 o
   4   7   6       75.85       77.69      1.69 o
   5   7   6        5.85        6.49      1.17 o
   6   7   6        4.38        3.20      0.86 o
   7   7   6       47.30       47.93      1.97 o
   8   7   6       30.74       32.49      2.56 o
   9   7   6       20.87       16.23      2.37 o
  10   7   6        0.40       -0.25      1.93 o
  -3   8   6        7.74        8.55      1.24 o
  -2   8   6       14.94       14.95      1.67 o
  -1   8   6       13.77       13.72      1.46 o
   0   8   6        9.28       10.06      1.00 o
   1   8   6        1.54        1.73      0.66 o
   2   8   6        4.13        3.83      0.71 o
   3   8   6        0.03       -0.25      0.64 o
   4   8   6       20.18       18.47      0.88 o
   5   8   6       30.45       33.82      3.14 o
   6   8   6       10.62       11.35      1.21 o
   7   8   6       54.21       60.28      3.78 o
   8   8   6       49.15       50.12      3.83 o
   9   8   6        8.63        7.76      1.82 o
  -1   9   6        0.06        0.63      0.90 o
   0   9   6        0.00        0.36      0.72 o
   1   9   6       25.19       25.96      1.41 o
   2   9   6       29.31       34.51      4.06 o
   3   9   6        3.58        4.71      0.75 o
   4   9   6       28.28       27.53      1.55 o
   5   9   6        0.05        0.97      0.68 o
   6   9   6       19.41       16.49      1.33 o
   7   9   6       17.22       17.82      1.53 o
   8   9   6        0.30       -0.44      1.26 o
   9   9   6        0.11        0.67      2.81 o
   0  10   6        0.05        2.02      1.03 o
   1  10   6        7.93        6.06      2.07 o
   2  10   6        0.11        0.08      1.80 o
   3  10   6        0.07        2.72      1.76 o
   4  10   6        4.34        2.15      0.98 o
   5  10   6        0.91       -0.38      1.26 o
   6  10   6        5.35        5.58      0.98 o
   7  10   6        3.04        3.21      1.08 o
   8  10   6       14.04       13.08      1.90 o
   3  11   6        0.94        0.80      2.01 o
   4  11   6        3.69        4.23      0.84 o
   5  11   6        4.52        5.49      1.08 o
   6  11   6        0.04       -0.23      0.84 o
  -5  -9   7        2.95        3.81      2.55 o
  -4  -9   7       16.63       12.52      3.27 o
  -3  -9   7        2.56        1.76      2.30 o
  -2  -9   7        0.27        2.68      2.43 o
  -1  -9   7       10.92       15.24      3.27 o
   0  -9   7        2.27        3.06      2.60 o
  -6  -8   7        5.41        7.04      2.93 o
  -5  -8   7        3.60       -0.21      2.22 o
  -4  -8   7       10.12        7.79      2.72 o
  -3  -8   7        5.98        8.21      2.60 o
  -2  -8   7       10.14       12.27      2.10 o
  -1  -8   7       30.42       32.39      4.31 o
   0  -8   7        3.35        5.06      1.80 o
   1  -8   7        0.34        1.21      2.26 o
   2  -8   7        7.89        8.92      3.02 o
  -7  -7   7       24.67       31.75      4.36 o
  -6  -7   7        2.60       -0.92      2.01 o
  -5  -7   7        0.10       -2.89      1.68 o
  -4  -7   7        1.99        1.34      2.05 o
  -3  -7   7        0.55       -1.68      1.76 o
  -2  -7   7        1.44        0.54      1.11 o
  -1  -7   7        9.29        7.84      1.47 o
   0  -7   7        0.03        1.57      1.53 o
   1  -7   7       32.05       35.36      5.99 o
   2  -7   7       11.38       15.36      3.77 o
   3  -7   7        3.94        3.80      2.49 o
   4  -7   7        4.25        2.64      2.76 o
  -7  -6   7        0.36        0.63      2.26 o
  -6  -6   7       23.90       20.52      3.48 o
  -5  -6   7        7.17        5.82      2.39 o
  -4  -6   7       61.45       50.64      4.61 o
  -3  -6   7       45.87       42.55      3.09 o
  -2  -6   7       13.17       14.07      1.58 o
  -1  -6   7       15.93       11.83      1.53 o
   0  -6   7        0.31        0.32      2.06 o
   1  -6   7       11.03        5.88      3.22 o
   2  -6   7        0.25        0.25      1.15 o
   3  -6   7        4.65        6.18      2.58 o
   4  -6   7        6.35        9.97      2.85 o
   5  -6   7        0.04        4.02      2.76 o
  -8  -5   7       10.58       11.69      3.18 o
  -7  -5   7       30.11       27.81      3.81 o
  -6  -5   7        9.93       11.37      2.97 o
  -5  -5   7       10.00        9.51      1.77 o
  -4  -5   7        0.17        0.84      0.93 o
  -3  -5   7        6.55        8.46      0.88 o
  -2  -5   7      249.40      239.84      4.84 o
  -1  -5   7       11.03        9.35      1.29 o
   0  -5   7        7.55        9.36      1.99 o
   1  -5   7       13.11       18.27      1.53 o
   2  -5   7        3.60        3.82      1.56 o
   3  -5   7        1.06       -0.26      1.10 o
   4  -5   7        6.89        8.43      1.85 o
   5  -5   7        0.05        1.09      2.22 o
   6  -5   7        1.01        0.25      2.35 o
  -8  -4   7        3.33        1.34      2.68 o
  -7  -4   7        0.14        1.81      1.49 o
  -6  -4   7       57.00       62.58      3.37 o
  -5  -4   7      123.33      116.40      3.53 o
  -4  -4   7      121.18      118.81      2.64 o
  -3  -4   7       14.86       15.38      1.21 o
  -2  -4   7        0.93        0.53      0.74 o
  -1  -4   7       27.68       30.69      2.36 o
   0  -4   7       37.98       33.69      1.92 o
   1  -4   7        0.68        0.77      0.92 o
   2  -4   7       88.73       83.14      2.90 o
   3  -4   7        4.90        6.75      1.27 o
   4  -4   7       38.35       35.16      2.81 o
   5  -4   7       44.64       44.59      8.00 o
   6  -4   7        6.13        5.28      2.68 o
   7  -4   7        1.53        4.77      3.06 o
  -8  -3   7        2.98        4.27      2.76 o
  -7  -3   7       57.22       54.07      6.58 o
  -6  -3   7        1.27       -0.80      1.12 o
  -5  -3   7        1.45        2.98      1.09 o
  -4  -3   7        1.04        1.36      0.98 o
  -3  -3   7       92.27       86.19      2.83 o
  -2  -3   7       37.70       39.24      2.08 o
  -1  -3   7       76.85       76.50      2.31 o
   0  -3   7        4.27        5.44      0.88 o
   1  -3   7        4.55        7.78      0.94 o
   2  -3   7        3.14        2.74      1.06 o
   3  -3   7        4.09        4.19      0.97 o
   4  -3   7       12.09       12.24      1.20 o
   5  -3   7        3.29        1.67      1.03 o
   6  -3   7        8.32        5.21      3.87 o
   7  -3   7       13.02       12.73      3.27 o
  -8  -2   7        0.58        6.11      2.93 o
  -7  -2   7        0.19       -0.42      2.05 o
  -6  -2   7       22.47       27.85      3.69 o
  -5  -2   7       79.00       73.60      2.32 o
  -4  -2   7      191.78      185.03      3.22 o
  -3  -2   7      615.92      617.75     10.95 o
  -2  -2   7       24.09       23.82      1.31 o
  -1  -2   7      221.34      220.68      4.93 o
   0  -2   7       23.61       22.37      1.22 o
   1  -2   7       22.88       21.98      1.24 o
   2  -2   7       60.29       57.62      2.11 o
   3  -2   7      166.86      161.02      3.54 o
   4  -2   7       50.97       53.45      1.85 o
   5  -2   7        3.03        3.42      1.35 o
   6  -2   7        2.12        1.63      1.10 o
   7  -2   7        7.12        7.37      1.89 o
   8  -2   7        5.59        5.36      2.85 o
  -8  -1   7        0.78        0.80      2.68 o
  -7  -1   7        0.77        2.81      2.39 o
  -6  -1   7        3.97        6.03      1.88 o
  -5  -1   7        4.74        5.84      0.91 o
  -4  -1   7       42.32       38.95      1.34 o
  -3  -1   7      410.10      407.21      7.17 o
  -2  -1   7      221.40      225.71      3.87 o
  -1  -1   7      520.43      498.48      7.08 o
   0  -1   7      226.77      232.96      4.62 o
   1  -1   7      379.46      406.49      6.00 o
   2  -1   7       16.57       20.06      1.17 o
   3  -1   7        0.34        0.93      0.54 o
   4  -1   7       84.56       84.83      2.48 o
   5  -1   7        0.36        0.45      0.97 o
   6  -1   7       38.31       39.74      4.15 o
   7  -1   7       37.63       38.82      2.39 o
   8  -1   7       18.36       26.05      3.94 o
  -7   0   7        0.05       -2.89      2.05 o
  -6   0   7        1.72        2.98      1.59 o
  -5   0   7      128.53      126.46      4.06 o
  -4   0   7       21.58       17.74      1.62 o
  -3   0   7        1.98        1.42      0.58 o
  -2   0   7      191.48      182.34      3.29 o
  -1   0   7       15.34       17.78      1.34 o
   0   0   7       78.68       89.73      2.11 o
   1   0   7      146.71      152.33      2.83 o
   2   0   7      166.72      165.43      3.03 o
   3   0   7      204.76      201.45      3.24 o
   4   0   7        0.12        0.23      0.67 o
   5   0   7       62.54       62.25      1.88 o
   6   0   7        0.82        1.57      0.85 o
   7   0   7        3.09        4.08      1.20 o
   8   0   7       30.63       33.64      2.36 o
   9   0   7        2.78        5.40      2.85 o
  -7   1   7        7.67        3.94      2.55 o
  -6   1   7        7.27        5.79      1.81 o
  -5   1   7        0.19       -0.45      0.86 o
  -4   1   7        1.42        0.87      0.72 o
  -3   1   7        7.68        6.90      0.64 o
  -2   1   7        6.41        3.44      0.80 o
  -1   1   7      531.13      547.52      7.49 o
   0   1   7      197.75      192.36      3.56 o
   1   1   7       62.21       65.28      1.84 o
   2   1   7      361.84      380.01      8.17 o
   3   1   7        4.82        3.16      0.73 o
   4   1   7      286.60      293.77      4.23 o
   5   1   7      361.63      387.26      6.61 o
   6   1   7        0.64        0.93      0.71 o
   7   1   7       20.50       21.14      1.53 o
   8   1   7        9.05        9.58      2.60 o
   9   1   7        6.40        9.55      2.81 o
  -7   2   7        3.09        1.13      2.35 o
  -6   2   7        0.00        0.76      1.26 o
  -5   2   7        9.47       11.19      1.30 o
  -4   2   7       85.50       79.22      2.97 o
  -3   2   7       50.87       39.30      1.50 o
  -2   2   7        8.20        8.28      0.86 o
  -1   2   7        3.85        4.68      0.73 o
   0   2   7       51.45       52.67      1.61 o
   1   2   7      176.90      186.45      3.72 o
   2   2   7       42.26       43.49      1.37 o
   3   2   7        3.64        1.39      0.63 o
   4   2   7       81.74       94.70      1.93 o
   5   2   7        8.25        9.96      0.92 o
   6   2   7       25.48       24.51      1.43 o
   7   2   7        0.09        0.40      0.87 o
   8   2   7       11.64       11.01      1.79 o
   9   2   7       34.93       33.33      2.93 o
  -6   3   7        0.03        0.73      1.34 o
  -5   3   7       55.54       48.66      2.79 o
  -4   3   7        9.18       12.48      1.18 o
  -3   3   7        1.54        2.49      0.72 o
  -2   3   7        6.12        6.35      0.70 o
  -1   3   7       25.04       21.49      1.02 o
   0   3   7        5.02        4.30      0.60 o
   1   3   7       19.34       24.45      1.13 o
   2   3   7        1.33        0.23      0.59 o
   3   3   7        0.10        0.00      0.46 o
   4   3   7        9.84       11.37      0.82 o
   5   3   7       34.17       31.74      1.35 o
   6   3   7       36.55       40.81      1.50 o
   7   3   7       10.97       10.64      1.34 o
   8   3   7       17.60       15.44      1.94 o
   9   3   7       13.89       18.54      2.21 o
  10   3   7        8.02        9.63      2.93 o
  -6   4   7        9.80       12.06      3.10 o
  -5   4   7       15.08       15.53      1.87 o
  -4   4   7        0.35        0.41      1.30 o
  -3   4   7       26.74       25.80      1.34 o
  -2   4   7        0.02        0.50      0.55 o
  -1   4   7        4.76        5.45      0.65 o
   0   4   7       57.20       59.80      1.43 o
   1   4   7      177.13      179.60      2.70 o
   2   4   7       12.63       13.38      0.88 o
   3   4   7       27.02       28.99      1.00 o
   4   4   7       58.66       62.51      1.52 o
   5   4   7       11.35       12.68      0.93 o
   6   4   7        9.49       10.39      0.94 o
   7   4   7        5.88        7.00      0.99 o
   8   4   7        2.83        5.20      1.35 o
   9   4   7       10.08       12.18      1.88 o
  10   4   7        4.56        4.83      1.88 o
  -5   5   7        1.44        1.86      1.40 o
  -4   5   7       14.38       13.83      1.69 o
  -3   5   7       26.91       28.88      1.74 o
  -2   5   7        9.94       11.80      0.96 o
  -1   5   7        0.80        0.50      0.50 o
   0   5   7        3.04        2.39      0.51 o
   1   5   7        7.62        7.76      0.61 o
   2   5   7      291.71      289.22      4.32 o
   3   5   7       31.22       34.44      1.30 o
   4   5   7      224.62      223.52      3.52 o
   5   5   7      274.34      282.83      4.36 o
   6   5   7       20.62       19.94      1.13 o
   7   5   7       22.14       24.84      1.46 o
   8   5   7       24.74       24.82      1.86 o
   9   5   7        0.14       -1.09      1.76 o
  10   5   7        3.07        1.13      2.14 o
  -4   6   7        0.68        0.71      1.23 o
  -3   6   7        7.78        5.29      1.50 o
  -2   6   7        9.98        8.52      1.05 o
  -1   6   7        3.01        3.15      0.80 o
   0   6   7        8.92        9.23      0.77 o
   1   6   7       66.28       65.64      1.67 o
   2   6   7        6.55        4.89      0.70 o
   3   6   7       15.36       20.44      2.21 o
   4   6   7      107.52      114.16      3.46 o
   5   6   7        0.98        1.06      0.91 o
   6   6   7        5.86        6.25      0.98 o
   7   6   7       15.92       13.03      1.44 o
   8   6   7       27.45       27.02      2.47 o
   9   6   7        3.69        3.98      2.22 o
  10   6   7        2.76        0.42      2.14 o
  -3   7   7       16.77       18.95      1.97 o
  -2   7   7       17.87       19.97      1.68 o
  -1   7   7        8.94       10.19      1.29 o
   0   7   7        7.46        5.40      0.80 o
   1   7   7        0.63        1.18      0.60 o
   2   7   7       70.66       68.88      1.72 o
   3   7   7       27.34       25.83      1.33 o
   4   7   7        8.29        8.31      0.87 o
   5   7   7       99.84       96.48      2.48 o
   6   7   7       49.50       50.98      1.94 o
   7   7   7        7.45        6.41      1.24 o
   8   7   7        0.24       -0.29      1.29 o
   9   7   7        9.44        9.62      4.77 o
  -2   8   7        1.31        1.32      1.05 o
  -1   8   7        4.97        4.07      0.91 o
   0   8   7       16.51       18.17      1.87 o
   1   8   7       15.74       18.22      1.28 o
   2   8   7       35.78       35.48      1.80 o
   3   8   7        3.43        3.11      1.01 o
   4   8   7        0.07        0.37      0.66 o
   5   8   7        0.77       -0.09      0.70 o
   6   8   7       27.26       23.35      1.44 o
   7   8   7       32.54       33.70      2.03 o
   8   8   7        0.07       -0.18      1.49 o
   9   8   7        4.51        2.62      1.60 o
  -1   9   7        0.51       -1.24      0.95 o
   0   9   7        0.72        0.71      0.94 o
   1   9   7        2.33        2.27      0.82 o
   2   9   7        2.58        2.11      1.10 o
   3   9   7       17.71       17.88      1.33 o
   4   9   7       31.68       32.87      1.20 o
   5   9   7        1.98        1.31      1.01 o
   6   9   7        8.89        7.60      1.13 o
   7   9   7        0.57        0.06      0.97 o
   8   9   7        1.44       -0.15      2.18 o
   1  10   7        2.14        2.39      0.83 o
   2  10   7        0.29        0.43      0.72 o
   3  10   7        1.69        1.69      0.74 o
   4  10   7        0.10       -0.76      0.77 o
   5  10   7        1.70        0.53      0.97 o
   6  10   7        1.61        1.97      1.19 o
   7  10   7        4.46        4.72      1.16 o
  -5  -8   8        5.93        8.96      3.02 o
  -4  -8   8        1.05        3.98      2.55 o
  -3  -8   8        0.81       -3.69      1.84 o
  -2  -8   8        4.98        7.25      2.72 o
  -1  -8   8        8.85       10.09      2.97 o
   0  -8   8        6.21        4.65      2.64 o
   1  -8   8        8.92        9.38      3.14 o
  -6  -7   8        9.04        3.35      2.68 o
  -5  -7   8        1.01       -0.71      2.01 o
  -4  -7   8        4.14        4.90      2.39 o
  -3  -7   8        3.93        4.40      2.39 o
  -2  -7   8        2.23        2.76      2.18 o
  -1  -7   8        1.37        0.80      2.18 o
   0  -7   8        6.28        3.81      2.35 o
   1  -7   8        5.54        3.64      2.47 o
   2  -7   8        4.38        6.07      2.76 o
   3  -7   8       11.23       12.73      3.39 o
  -7  -6   8        3.82        3.10      2.55 o
  -6  -6   8       24.87       14.20      3.31 o
  -5  -6   8        0.86        6.41      2.64 o
  -4  -6   8       11.80       11.06      2.81 o
  -3  -6   8        5.19        2.51      2.14 o
  -2  -6   8       47.42       42.02      2.94 o
  -1  -6   8       54.66       54.46      3.34 o
   0  -6   8        0.72        1.47      1.88 o
   1  -6   8        4.36        2.47      2.14 o
   2  -6   8        1.38       -2.64      1.80 o
   3  -6   8        0.70       -0.88      2.14 o
   4  -6   8        0.92        0.30      1.72 o
  -6  -5   8       30.36       35.95      4.92 o
  -5  -5   8       46.84       42.98      3.11 o
  -4  -5   8        3.69        3.55      1.43 o
  -3  -5   8        3.32        0.67      1.16 o
  -2  -5   8        1.13       -0.03      0.86 o
  -1  -5   8        4.04        4.41      1.38 o
   0  -5   8        8.19        7.95      1.95 o
   1  -5   8       10.72        8.67      2.43 o
   2  -5   8       19.52       17.51      3.10 o
   3  -5   8        7.24        7.50      2.60 o
   4  -5   8        3.10        3.22      1.97 o
   5  -5   8        2.13        1.48      1.81 o
  -7  -4   8       34.85       31.29      4.40 o
  -6  -4   8        6.12        9.05      2.97 o
  -5  -4   8        0.51        0.92      1.06 o
  -4  -4   8       20.69       23.00      2.29 o
  -3  -4   8       12.27       13.55      1.40 o
  -2  -4   8      149.63      145.28      3.78 o
  -1  -4   8       49.94       61.26      3.08 o
   0  -4   8        5.93        6.49      1.22 o
   1  -4   8        2.30        1.66      1.10 o
   2  -4   8        1.39        1.24      1.18 o
   3  -4   8       12.11       10.49      1.66 o
   4  -4   8        2.64        3.55      1.27 o
   5  -4   8        0.83        0.61      2.16 o
   6  -4   8        8.42        8.23      2.07 o
  -7  -3   8        2.10        2.93      2.47 o
  -6  -3   8        7.50        7.99      1.43 o
  -5  -3   8      129.71      116.34      4.16 o
  -4  -3   8       17.26       14.04      1.51 o
  -3  -3   8        0.62       -0.43      0.86 o
  -2  -3   8      160.69      148.91      4.78 o
  -1  -3   8      151.81      141.45      4.63 o
   0  -3   8        3.63        2.44      1.03 o
   1  -3   8        6.76        7.92      1.25 o
   2  -3   8        8.40        8.27      1.51 o
   3  -3   8       13.62       13.44      3.48 o
   4  -3   8        0.01        1.44      1.28 o
   5  -3   8        0.10       -0.63      0.84 o
   6  -3   8       12.53       14.33      2.41 o
   7  -3   8        0.04       -2.47      2.26 o
  -7  -2   8        1.43        1.72      2.47 o
  -6  -2   8        3.80        0.72      1.48 o
  -5  -2   8        0.03        0.58      0.86 o
  -4  -2   8       24.16       25.95      1.85 o
  -3  -2   8       14.84       14.29      1.27 o
  -2  -2   8      116.67      119.43      3.51 o
  -1  -2   8     1098.32     1098.88     19.56 o
   0  -2   8        4.96        4.84      1.02 o
   1  -2   8       85.09       82.60      3.08 o
   2  -2   8       64.28       63.82      4.71 o
   3  -2   8       21.32       18.02      1.89 o
   4  -2   8       24.44       21.92      2.11 o
   5  -2   8       27.09       26.58      1.72 o
   6  -2   8        4.64        4.86      1.46 o
   7  -2   8        0.69        1.13      1.63 o
  -7  -1   8        2.55        4.02      2.72 o
  -6  -1   8        0.17        0.83      1.59 o
  -5  -1   8        8.39        7.38      1.31 o
  -4  -1   8       71.62       75.83      2.52 o
  -3  -1   8       13.77       14.86      1.26 o
  -2  -1   8       23.99       20.90      1.62 o
  -1  -1   8      113.73      108.62      2.54 o
   0  -1   8      148.89      156.62      3.13 o
   1  -1   8      212.78      200.90      4.46 o
   2  -1   8       54.80       54.80      2.04 o
   3  -1   8       65.29       68.17      2.58 o
   4  -1   8        6.81        8.05      1.49 o
   5  -1   8       17.70       17.68      1.66 o
   6  -1   8        4.11        2.00      0.96 o
   7  -1   8        0.89        0.56      0.98 o
   8  -1   8       13.40       15.21      2.44 o
  -7   0   8        1.95       -0.25      2.47 o
  -6   0   8        9.31       10.86      2.10 o
  -5   0   8        2.53        3.31      1.53 o
  -4   0   8        0.03       -1.43      0.85 o
  -3   0   8      106.13      107.19      2.49 o
  -2   0   8       39.30       41.81      1.62 o
  -1   0   8       34.69       38.69      3.03 o
   0   0   8      370.42      361.47      6.14 o
   1   0   8        1.68       -0.08      0.70 o
   2   0   8       25.44       24.06      1.29 o
   3   0   8      110.48      113.57      3.29 o
   4   0   8      281.30      281.68      6.27 o
   5   0   8      146.77      148.92      4.24 o
   6   0   8       10.26        7.59      1.32 o
   7   0   8        0.85        0.77      0.93 o
   8   0   8        0.33       -0.56      1.02 o
  -6   1   8        0.79       -0.67      1.72 o
  -5   1   8       25.10       25.77      1.83 o
  -4   1   8       11.87       10.59      1.26 o
  -3   1   8       67.90       59.80      1.90 o
  -2   1   8       24.61       27.56      1.74 o
  -1   1   8       29.96       28.95      1.64 o
   0   1   8        0.46        0.55      0.92 o
   1   1   8      466.24      496.31      7.81 o
   2   1   8      193.32      188.95      3.82 o
   3   1   8       32.07       32.20      1.57 o
   4   1   8       33.17       28.96      1.50 o
   5   1   8        2.22        0.99      0.77 o
   6   1   8       10.61       10.93      1.36 o
   7   1   8       81.80       82.01      3.02 o
   8   1   8       14.87       13.16      2.01 o
   9   1   8       10.92       16.71      3.35 o
  -6   2   8        0.63       -0.83      3.54 o
  -5   2   8       13.20       14.86      1.53 o
  -4   2   8       14.31       16.42      1.50 o
  -3   2   8        6.45        6.99      1.23 o
  -2   2   8       38.72       36.79      1.47 o
  -1   2   8      116.69       98.26      2.67 o
   0   2   8       26.26       31.26      1.70 o
   1   2   8        0.20       -0.11      0.77 o
   2   2   8       16.77       17.19      1.00 o
   3   2   8       71.43       62.92      3.05 o
   4   2   8       36.09       37.31      1.43 o
   5   2   8       93.08       91.29      2.50 o
   6   2   8       74.11       79.56      2.40 o
   7   2   8        2.10        1.03      1.78 o
   8   2   8        0.22       -0.19      1.19 o
   9   2   8        0.05       -0.01      1.42 o
  -5   3   8        4.68        4.27      1.71 o
  -4   3   8        0.94        2.43      1.05 o
  -3   3   8       27.89       22.97      1.43 o
  -2   3   8        0.50        0.79      0.56 o
  -1   3   8        2.03        4.74      0.76 o
   0   3   8       18.93       19.05      1.11 o
   1   3   8       36.34       32.98      1.42 o
   2   3   8       60.19       57.03      2.01 o
   3   3   8       19.80       21.10      1.63 o
   4   3   8        3.83        3.86      0.74 o
   5   3   8        0.65        0.68      0.67 o
   6   3   8        1.86        1.37      0.81 o
   7   3   8        6.82        5.12      1.04 o
   8   3   8       15.27       21.01      2.58 o
   9   3   8       11.60       10.20      1.98 o
  -5   4   8        5.86        5.13      1.59 o
  -4   4   8       30.46       29.38      2.47 o
  -3   4   8       57.69       58.37      2.66 o
  -2   4   8        1.44        2.80      0.76 o
  -1   4   8       26.85       26.03      1.14 o
   0   4   8        0.36       -0.14      0.55 o
   1   4   8        2.30        2.03      0.62 o
   2   4   8        5.63        5.02      1.00 o
   3   4   8       13.06       13.14      0.87 o
   4   4   8       89.56       90.87      2.10 o
   5   4   8      100.25      115.04      2.49 o
   6   4   8        0.33        0.28      0.71 o
   7   4   8        6.52        4.32      0.97 o
   8   4   8       10.18        8.34      1.53 o
   9   4   8        5.81        4.24      1.54 o
  -4   5   8        1.78        1.72      1.25 o
  -3   5   8        2.06        1.82      1.14 o
  -2   5   8       11.16       11.36      1.21 o
  -1   5   8        6.18        6.94      0.86 o
   0   5   8        6.84        5.85      0.82 o
   1   5   8        3.91        3.99      0.81 o
   2   5   8       36.10       34.11      1.53 o
   3   5   8       13.04       10.85      1.01 o
   4   5   8      120.30      124.70      2.40 o
   5   5   8       29.20       35.86      1.33 o
   6   5   8       53.39       55.02      2.39 o
   7   5   8       68.96       76.73      2.39 o
   8   5   8       24.24       26.90      2.57 o
   9   5   8        7.16        7.83      2.55 o
  -3   6   8        5.06        6.02      1.43 o
  -2   6   8        5.54        6.12      1.08 o
  -1   6   8        1.49        0.99      0.82 o
   0   6   8        1.28        1.20      0.75 o
   1   6   8       40.99       34.87      1.56 o
   2   6   8       27.37       25.88      1.35 o
   3   6   8       30.68       28.08      1.40 o
   4   6   8       13.56       10.34      1.03 o
   5   6   8        1.62        1.16      0.74 o
   6   6   8       90.08       94.98      2.91 o
   7   6   8        1.41        0.67      1.00 o
   8   6   8        0.55        1.15      1.35 o
   9   6   8        1.57       -0.96      1.76 o
  -2   7   8       23.26       19.37      1.55 o
  -1   7   8       27.39       28.23      1.63 o
   0   7   8       13.01       15.85      1.20 o
   1   7   8        0.52       -0.66      0.69 o
   2   7   8       38.37       36.13      1.92 o
   3   7   8       23.88       23.64      1.59 o
   4   7   8       12.10       10.49      1.03 o
   5   7   8       29.28       27.33      1.52 o
   6   7   8       11.71        8.99      1.12 o
   7   7   8       39.31       42.30      2.85 o
   8   7   8       13.34       13.32      2.00 o
   9   7   8        4.60        3.21      1.73 o
  -1   8   8        5.24        4.75      1.03 o
   0   8   8        0.09       -1.30      0.76 o
   1   8   8        3.83        5.00      0.86 o
   2   8   8       61.92       60.22      2.54 o
   3   8   8       24.58       26.99      2.32 o
   4   8   8       22.94       25.83      1.46 o
   5   8   8        1.43        1.65      0.86 o
   6   8   8        0.63        0.46      0.93 o
   7   8   8        0.01       -0.12      1.95 o
   8   8   8        0.84        0.53      1.35 o
   0   9   8        3.04        3.52      1.14 o
   1   9   8        0.02        0.91      0.93 o
   2   9   8        0.09        0.26      0.83 o
   3   9   8        0.23        0.88      1.05 o
   4   9   8        0.15       -0.86      0.73 o
   5   9   8        2.14        1.73      0.93 o
   6   9   8       11.58       12.22      2.60 o
   7   9   8       10.88        9.75      1.69 o
   8   9   8       15.69       15.03      2.06 o
   3  10   8        9.17        9.75      1.87 o
   4  10   8        1.30        0.68      0.83 o
   5  10   8        0.03       -0.87      0.79 o
   6  10   8        0.34       -1.54      0.88 o
  -3  -8   9        0.85        1.42      2.51 o
  -2  -8   9        0.04       -1.17      2.39 o
  -1  -8   9        3.05        7.54      2.97 o
  -5  -7   9        6.40       12.73      3.27 o
  -3  -7   9        2.05       -0.25      2.30 o
  -2  -7   9        3.09        1.09      2.39 o
  -1  -7   9       14.87       14.53      3.31 o
   0  -7   9        0.33       -1.30      2.22 o
   1  -7   9        0.90       -0.92      2.22 o
   2  -7   9        0.23        3.90      2.68 o
  -5  -6   9        0.01       -3.14      2.05 o
  -4  -6   9       13.17       10.26      2.89 o
  -3  -6   9        4.05        8.84      2.76 o
  -2  -6   9        0.08        1.05      2.01 o
  -1  -6   9        0.24       -1.17      1.97 o
   0  -6   9        3.20        0.59      2.18 o
   1  -6   9       26.84       22.78      3.64 o
   2  -6   9        8.54       10.85      3.27 o
   3  -6   9        4.66        3.98      2.89 o
  -6  -5   9        0.00        1.30      2.35 o
  -5  -5   9        8.56       10.30      2.93 o
  -4  -5   9       20.95       22.76      2.44 o
  -3  -5   9       34.15       33.11      2.73 o
  -2  -5   9       12.74       13.39      2.72 o
  -1  -5   9        3.52        3.79      1.95 o
   0  -5   9        2.39        4.90      2.35 o
   1  -5   9        0.16        1.09      2.05 o
   2  -5   9        0.36        0.71      2.14 o
   3  -5   9        1.41        1.42      2.30 o
   4  -5   9        2.88        1.97      2.55 o
  -6  -4   9        2.24        2.43      2.72 o
  -5  -4   9       50.93       43.62      2.75 o
  -4  -4   9       12.02       11.14      1.47 o
  -3  -4   9        1.57        2.14      1.05 o
  -2  -4   9       40.02       34.38      2.06 o
  -1  -4   9        0.15       -1.41      1.47 o
   0  -4   9        2.58        3.71      1.41 o
   1  -4   9        0.76        1.80      1.28 o
   2  -4   9       34.98       34.47      4.13 o
   3  -4   9       13.77       11.77      2.93 o
   4  -4   9        1.69        0.83      1.51 o
   5  -4   9        7.23        3.69      2.72 o
  -6  -3   9       13.59       14.21      2.30 o
  -5  -3   9        9.29        9.68      1.48 o
  -4  -3   9       19.75       20.66      1.81 o
  -3  -3   9       63.03       60.71      2.56 o
  -2  -3   9        0.03       -0.24      0.88 o
  -1  -3   9       31.89       33.46      2.55 o
   0  -3   9       30.12       28.33      2.45 o
   1  -3   9      129.13      130.52      4.60 o
   2  -3   9        5.64        5.62      1.48 o
   3  -3   9       17.69       15.23      2.01 o
   4  -3   9        0.39       -1.54      1.19 o
   5  -3   9        9.10       12.38      3.06 o
   6  -3   9        0.03        1.09      2.43 o
  -6  -2   9        1.61        0.98      1.63 o
  -5  -2   9        0.66       -0.72      1.31 o
  -4  -2   9       25.62       23.86      2.36 o
  -3  -2   9       16.55       13.41      1.49 o
  -2  -2   9       23.02       21.69      1.71 o
  -1  -2   9       32.32       33.80      2.46 o
   0  -2   9       69.34       65.22      3.14 o
   1  -2   9      365.95      382.72      9.37 o
   2  -2   9        0.84       -0.62      1.16 o
   3  -2   9        2.09        0.73      1.20 o
   4  -2   9        1.82        0.48      1.32 o
   5  -2   9        0.80        0.36      1.06 o
   6  -2   9        0.10       -1.40      1.06 o
   7  -2   9        7.54        7.73      3.08 o
  -6  -1   9        7.18        4.77      2.93 o
  -5  -1   9        7.03        9.05      1.92 o
  -4  -1   9        4.63        4.16      1.21 o
  -3  -1   9       21.88       19.21      1.64 o
  -2  -1   9       18.65       18.95      1.39 o
  -1  -1   9       54.67       53.98      2.32 o
   0  -1   9       54.22       56.52      2.39 o
   1  -1   9       77.39       78.32      3.78 o
   2  -1   9       73.10       71.58      4.53 o
   3  -1   9       71.99       67.58      3.92 o
   4  -1   9       28.66       30.83      2.44 o
   5  -1   9        6.71        7.25      1.34 o
   6  -1   9        0.18       -0.53      1.25 o
   7  -1   9        0.02       -0.14      1.52 o
  -6   0   9        8.34        9.57      2.21 o
  -5   0   9        0.76        1.95      1.51 o
  -4   0   9        0.27        0.31      1.02 o
  -3   0   9        2.17        1.40      0.94 o
  -2   0   9        0.04        0.68      0.84 o
  -1   0   9      237.75      240.04      6.51 o
   0   0   9       78.29       84.87      2.77 o
   1   0   9       68.85       68.21      2.50 o
   2   0   9      138.25      142.92      3.78 o
   3   0   9        2.33        3.39      1.00 o
   4   0   9       35.66       42.05      3.04 o
   5   0   9       13.68       12.42      1.47 o
   6   0   9       39.72       38.56      3.92 o
   7   0   9       19.71       15.51      1.78 o
   8   0   9        0.99       -0.13      2.09 o
  -6   1   9        0.79       -2.17      1.54 o
  -5   1   9       19.99       18.00      2.44 o
  -4   1   9       33.91       35.11      2.06 o
  -3   1   9       61.73       61.04      2.43 o
  -2   1   9       11.05       10.93      1.23 o
  -1   1   9       60.82       61.14      2.71 o
   0   1   9       10.35       12.76      1.05 o
   1   1   9       40.38       41.26      1.78 o
   2   1   9        3.21        4.66      0.92 o
   3   1   9      148.06      151.21      4.87 o
   4   1   9       41.70       38.35      3.25 o
   5   1   9       80.11       83.60      5.27 o
   6   1   9       13.01        9.07      1.67 o
   7   1   9        0.04        0.92      1.26 o
   8   1   9       13.45       10.95      2.04 o
  -5   2   9        3.20        2.02      1.61 o
  -4   2   9        0.81        1.31      1.01 o
  -3   2   9        3.39        1.98      1.00 o
  -2   2   9        4.30        6.00      1.08 o
  -1   2   9       23.96       25.30      1.61 o
   0   2   9      122.79      109.66      2.93 o
   1   2   9      113.26      107.60      2.90 o
   2   2   9       86.40       91.73      3.20 o
   3   2   9        2.67        2.61      1.01 o
   4   2   9       29.35       29.58      1.84 o
   5   2   9      114.23      114.66      4.68 o
   6   2   9        2.32        3.70      1.36 o
   7   2   9        7.84       11.70      1.83 o
   8   2   9       13.74        8.66      1.81 o
   9   2   9        9.05        9.17      2.93 o
  -5   3   9       10.97       11.56      2.33 o
  -4   3   9       24.33       20.74      2.08 o
  -3   3   9        9.44       11.55      1.62 o
  -2   3   9        0.98        0.83      0.81 o
  -1   3   9       57.61       55.35      1.89 o
   0   3   9        1.85        1.51      0.69 o
   1   3   9        0.19       -0.66      0.74 o
   2   3   9       45.51       44.02      1.90 o
   3   3   9       19.77       18.06      1.36 o
   4   3   9       31.78       31.37      1.62 o
   5   3   9       14.24       11.01      1.14 o
   6   3   9       27.18       28.47      2.28 o
   7   3   9        0.09       -0.34      1.68 o
   8   3   9        0.06        0.07      1.25 o
   9   3   9        8.14       11.70      2.05 o
  -4   4   9       12.37       14.71      2.97 o
  -3   4   9        3.51        3.38      1.30 o
  -2   4   9        4.12        4.17      1.05 o
  -1   4   9       53.13       52.99      2.80 o
   0   4   9        5.55        5.47      1.03 o
   1   4   9        0.24        0.84      0.79 o
   2   4   9       40.38       39.34      1.81 o
   3   4   9       47.50       50.80      1.63 o
   4   4   9        1.49        1.19      0.65 o
   5   4   9       25.72       24.47      1.45 o
   6   4   9      131.33      129.14      5.84 o
   7   4   9       49.47       51.07      2.94 o
   8   4   9        0.92        2.14      2.01 o
   9   4   9        0.65        3.90      2.35 o
  -3   5   9        0.54       -0.63      1.23 o
  -2   5   9        0.59       -0.60      1.04 o
  -1   5   9        0.03       -0.45      0.81 o
   0   5   9        7.55        8.65      1.22 o
   1   5   9       13.60       13.95      1.36 o
   2   5   9        1.18       -0.74      0.75 o
   3   5   9        0.58        1.07      0.82 o
   4   5   9        0.52       -0.15      0.80 o
   5   5   9       27.59       27.24      1.48 o
   6   5   9      122.27      113.49      3.60 o
   7   5   9       28.18       27.65      2.09 o
   8   5   9       12.28       11.18      2.72 o
   9   5   9       17.99       18.60      3.35 o
  -3   6   9        4.47        4.89      1.69 o
  -2   6   9       19.17       21.49      2.40 o
  -1   6   9       10.44       12.68      1.52 o
   0   6   9        0.90        0.79      0.85 o
   1   6   9        8.71        7.77      1.15 o
   2   6   9       14.06       12.28      1.26 o
   3   6   9        2.40        1.83      0.93 o
   4   6   9       11.65        9.99      1.23 o
   5   6   9       72.49       80.09      2.50 o
   6   6   9        0.10        0.93      1.21 o
   7   6   9        4.83        4.78      1.57 o
   8   6   9       35.57       32.21      4.10 o
   9   6   9        1.11        1.88      2.14 o
  -1   7   9        7.53        8.26      1.25 o
   0   7   9        5.95        5.52      1.10 o
   1   7   9       27.47       29.01      1.75 o
   2   7   9       56.87       59.24      2.78 o
   3   7   9        2.63        4.45      1.12 o
   4   7   9        7.40        9.34      1.17 o
   5   7   9        1.91        3.06      1.10 o
   6   7   9        0.02        0.06      1.14 o
   7   7   9        0.11        0.09      1.36 o
   8   7   9        1.89        0.79      1.51 o
   0   8   9        7.19        8.23      1.17 o
   1   8   9        0.17        0.34      0.84 o
   2   8   9        3.22        3.06      1.07 o
   3   8   9        0.36       -0.30      0.82 o
   4   8   9        8.49        8.76      1.16 o
   5   8   9       12.17       12.91      1.20 o
   6   8   9       27.10       25.26      1.84 o
   7   8   9        1.81        2.33      1.38 o
   8   8   9        0.13       -0.57      1.37 o
   2   9   9        8.48       10.19      1.40 o
   3   9   9        2.56        3.56      0.95 o
   4   9   9        0.12        0.21      0.87 o
   5   9   9        1.51        0.81      0.93 o
   6   9   9        0.96        1.33      1.03 o
  -2  -7  10       15.86       17.05      3.73 o
  -1  -7  10        6.31       10.89      3.27 o
  -4  -6  10        3.50        8.04      2.97 o
  -3  -6  10        4.19        8.63      2.93 o
  -2  -6  10        8.06        7.79      2.93 o
  -1  -6  10        6.79        7.37      2.89 o
   0  -6  10        8.16        6.74      2.85 o
   1  -6  10        0.12       -2.68      2.22 o
   2  -6  10        9.22       14.24      3.43 o
  -5  -5  10       28.87       27.77      4.15 o
  -4  -5  10        0.01       -1.76      2.18 o
  -3  -5  10        5.80        6.74      2.64 o
  -2  -5  10       11.01       10.26      2.89 o
  -1  -5  10       27.93       27.68      3.85 o
   0  -5  10        6.02        3.35      2.51 o
   1  -5  10        2.11        1.05      2.22 o
   2  -5  10        3.71        2.05      2.47 o
   3  -5  10        6.51        4.15      2.72 o
  -5  -4  10        3.92        4.61      2.81 o
  -4  -4  10        0.36       -1.88      1.48 o
  -3  -4  10       21.07       19.08      1.80 o
  -2  -4  10        7.58       11.31      3.07 o
  -1  -4  10        1.25        0.96      1.37 o
   0  -4  10        0.96        1.26      1.33 o
   1  -4  10        0.27        0.03      1.28 o
   2  -4  10        0.82        0.21      1.29 o
   3  -4  10        0.63       -2.68      1.88 o
   4  -4  10       11.01       13.49      3.39 o
  -5  -3  10       13.65       13.98      2.31 o
  -4  -3  10        2.02        4.07      1.57 o
  -3  -3  10        0.20       -0.67      1.31 o
  -2  -3  10       35.04       38.91      2.31 o
  -1  -3  10      100.22       89.43      8.27 o
   0  -3  10        7.17        8.82      2.53 o
   1  -3  10        3.48        7.64      1.64 o
   2  -3  10       13.42       13.69      4.10 o
   3  -3  10       23.14       25.52      2.47 o
   4  -3  10        0.02        0.45      1.37 o
   5  -3  10        4.71        4.69      2.76 o
  -5  -2  10       28.99       26.18      2.80 o
  -4  -2  10        3.07        1.09      1.62 o
  -3  -2  10        1.20        1.11      1.28 o
  -2  -2  10        0.01       -0.28      1.66 o
  -1  -2  10        6.15        4.81      1.45 o
   0  -2  10       11.99       12.66      1.82 o
   1  -2  10       28.69       26.77      2.38 o
   2  -2  10       46.35       46.61      3.05 o
   3  -2  10      188.78      197.56      6.15 o
   4  -2  10        3.62        4.68      1.61 o
   5  -2  10        0.45        0.69      1.13 o
   6  -2  10        3.09        2.93      2.60 o
  -5  -1  10       20.64       20.49      2.62 o
  -4  -1  10       15.95       16.49      1.85 o
  -3  -1  10        0.20        0.01      1.08 o
  -2  -1  10        2.22        0.04      2.16 o
  -1  -1  10       81.69       82.21      3.48 o
   0  -1  10       47.05       40.91      2.66 o
   1  -1  10       42.21       41.55      2.77 o
   2  -1  10        0.66        1.09      2.49 o
   3  -1  10       17.73       14.16      1.91 o
   4  -1  10        6.97        5.84      1.97 o
   5  -1  10        6.43        7.62      1.40 o
   6  -1  10        2.41        2.14      1.31 o
   7  -1  10        0.04        1.21      2.22 o
  -5   0  10       41.40       49.10      8.63 o
  -4   0  10       36.16       35.40      3.07 o
  -3   0  10        3.17        0.09      1.06 o
  -2   0  10        0.65        1.01      0.93 o
  -1   0  10       12.59       16.34      2.24 o
   0   0  10        0.54        2.12      1.35 o
   1   0  10       85.76       84.21      2.88 o
   2   0  10        7.34        5.61      1.19 o
   3   0  10       28.91       31.08      2.40 o
   4   0  10       54.45       59.93      3.15 o
   5   0  10        5.23        6.16      1.28 o
   6   0  10        0.76        1.40      1.70 o
   7   0  10        2.98        1.51      2.35 o
  -5   1  10        1.98        4.89      1.91 o
  -4   1  10        8.05        6.39      2.51 o
  -3   1  10        3.91        3.02      1.22 o
  -2   1  10       26.96       29.33      1.97 o
  -1   1  10       75.05       66.33      2.88 o
   0   1  10       62.40       58.36      2.75 o
   1   1  10       50.22       53.03      3.06 o
   2   1  10        5.63        6.41      2.51 o
   3   1  10       30.73       33.31      6.37 o
   4   1  10       23.04       22.91      3.18 o
   5   1  10       58.85       56.61      3.11 o
   6   1  10        0.02       -0.79      1.19 o
   7   1  10        1.86        2.07      1.43 o
   8   1  10        3.05        5.95      2.60 o
  -4   2  10       35.00       33.62      3.11 o
  -3   2  10        2.01        4.07      1.34 o
  -2   2  10        0.01       -0.41      0.96 o
  -1   2  10        0.88        3.55      1.41 o
   0   2  10       12.07       15.28      1.69 o
   1   2  10       10.90       14.02      1.55 o
   2   2  10      105.56      104.62      3.39 o
   3   2  10       44.87       44.83      3.02 o
   4   2  10        8.99        7.85      1.33 o
   5   2  10        3.32        4.46      1.34 o
   6   2  10        1.27        2.98      1.32 o
   7   2  10       17.35       15.63      2.08 o
   8   2  10        4.43        5.76      1.75 o
  -4   3  10        4.56        2.92      1.77 o
  -3   3  10       24.89       23.48      3.19 o
  -2   3  10        5.09        2.88      1.21 o
  -1   3  10       26.99       28.49      2.10 o
   0   3  10       18.81       18.54      2.07 o
   1   3  10       25.95       22.84      2.12 o
   2   3  10        3.01        0.97      1.28 o
   3   3  10        1.48        0.74      1.23 o
   4   3  10       27.07       25.86      1.60 o
   5   3  10       63.99       67.11      2.95 o
   6   3  10       40.00       46.95      6.01 o
   7   3  10        0.07       -1.79      1.11 o
   8   3  10        0.28       -0.08      2.05 o
  -3   4  10        4.66        2.28      1.40 o
  -2   4  10        0.58        1.09      1.13 o
  -1   4  10        2.92        3.06      1.15 o
   0   4  10       10.10       11.27      2.14 o
   1   4  10       50.47       51.52      2.42 o
   2   4  10       17.34       19.88      1.69 o
   3   4  10        9.74       11.41      1.71 o
   4   4  10       28.08       22.93      2.22 o
   5   4  10       15.29       16.33      2.05 o
   6   4  10        5.17        4.80      1.57 o
   7   4  10        1.64        2.64      2.14 o
   8   4  10       51.62       46.61      4.82 o
  -2   5  10       10.54       11.68      2.87 o
  -1   5  10        0.09        1.18      1.05 o
   0   5  10        0.71        1.71      1.06 o
   1   5  10        1.03        1.72      1.33 o
   2   5  10        0.39       -0.86      0.87 o
   3   5  10        0.56       -0.34      0.93 o
   4   5  10        0.42        0.43      1.26 o
   5   5  10       10.43       12.66      1.85 o
   6   5  10        6.84        7.04      3.12 o
   7   5  10       12.53       12.75      2.05 o
   8   5  10       41.29       41.38      4.57 o
  -2   6  10        0.08       -1.76      1.72 o
  -1   6  10        0.07        1.44      1.21 o
   0   6  10        9.88       10.59      1.30 o
   1   6  10       30.78       32.91      2.07 o
   2   6  10       19.05       19.98      2.13 o
   3   6  10        1.11        0.39      0.99 o
   4   6  10        4.92        5.76      1.21 o
   5   6  10        2.04        2.51      1.30 o
   6   6  10        4.31        2.28      1.47 o
   7   6  10       18.43       18.37      2.64 o
   8   6  10        1.82        4.10      2.35 o
   0   7  10        6.58        6.97      1.23 o
   1   7  10        1.10        0.80      1.26 o
   2   7  10        5.76        4.82      1.18 o
   3   7  10        4.83        5.63      1.18 o
   4   7  10        5.58        7.61      1.28 o
   5   7  10        9.27        9.24      1.62 o
   6   7  10       20.75       20.40      2.15 o
   7   7  10        5.26        5.44      1.73 o
   1   8  10        0.10       -0.33      0.94 o
   2   8  10       16.97       18.94      1.62 o
   3   8  10        3.56        3.99      1.14 o
   4   8  10        0.12       -0.34      1.03 o
   5   8  10        1.00        0.61      0.95 o
   6   8  10        4.46        3.94      1.50 o
  -3  -5  11       52.33       53.40      5.36 o
  -2  -5  11        6.76        4.94      2.89 o
  -1  -5  11        1.99        3.77      2.72 o
   0  -5  11        0.70        4.10      2.68 o
   1  -5  11        6.57        4.52      2.81 o
   2  -5  11        7.63        7.20      3.18 o
  -4  -4  11        6.26        5.74      2.81 o
  -3  -4  11        4.59        5.24      2.55 o
  -2  -4  11        0.13        0.17      1.48 o
  -1  -4  11       20.92       22.64      2.48 o
   0  -4  11       13.41       15.37      2.24 o
   1  -4  11        0.16       -2.43      1.93 o
   2  -4  11        0.00        1.93      2.60 o
   3  -4  11        0.01       -1.47      2.30 o
  -4  -3  11        6.19        6.00      1.84 o
  -3  -3  11        8.55        6.60      2.32 o
  -2  -3  11        0.81        1.73      1.34 o
  -1  -3  11        3.17        3.58      1.55 o
   0  -3  11        1.99        2.33      1.74 o
   1  -3  11       14.54       17.98      2.25 o
   2  -3  11       33.67       35.04      2.90 o
   3  -3  11       32.11       32.66      5.63 o
   4  -3  11        0.17        1.47      2.51 o
  -4  -2  11        0.54        0.07      1.46 o
  -3  -2  11        2.66        1.42      1.48 o
  -2  -2  11        4.17        3.58      3.33 o
  -1  -2  11       15.05       17.97      3.10 o
   0  -2  11       16.46       17.27      2.12 o
   1  -2  11        3.92        5.07      1.60 o
   2  -2  11        2.08        2.36      1.43 o
   3  -2  11       40.10       36.04      2.92 o
   4  -2  11        2.64        2.04      2.07 o
   5  -2  11       51.85       61.23      5.49 o
  -4  -1  11        3.94        3.41      1.79 o
  -3  -1  11        8.76       11.00      2.03 o
  -2  -1  11       19.39       21.55      2.35 o
  -1  -1  11       15.35        9.26      2.60 o
   0  -1  11        2.77        2.51      2.01 o
   1  -1  11        8.36        9.30      2.51 o
   2  -1  11        4.48        5.65      2.22 o
   3  -1  11        1.52        1.51      1.93 o
   4  -1  11        7.67        7.12      2.51 o
   5  -1  11        7.24        6.15      1.76 o
   6  -1  11        0.04       -0.59      2.22 o
  -4   0  11       11.93       15.40      3.43 o
  -3   0  11       47.45       50.15      4.00 o
  -2   0  11        8.39       10.08      2.64 o
  -1   0  11        0.37        1.13      1.76 o
   0   0  11        9.01        5.11      2.09 o
   1   0  11        0.43        3.85      2.01 o
   2   0  11        1.38        2.68      1.93 o
   3   0  11       41.08       40.08      4.15 o
   4   0  11        0.86       -0.88      1.84 o
   5   0  11        4.02        4.39      1.57 o
   6   0  11       13.39       14.64      2.23 o
  -4   1  11        5.19        6.49      1.99 o
  -3   1  11        9.13       10.85      2.09 o
  -2   1  11        5.90        7.62      2.01 o
  -1   1  11        9.24       10.30      2.60 o
   0   1  11       48.53       50.23      4.92 o
   1   1  11       39.57       38.64      7.10 o
   2   1  11       20.45       21.49      3.14 o
   3   1  11       12.53       11.81      2.60 o
   4   1  11        6.01        6.11      2.18 o
   5   1  11        1.77        2.97      1.36 o
   6   1  11        0.34        0.08      1.36 o
   7   1  11        2.93        3.06      1.66 o
  -3   2  11       11.93       10.89      2.15 o
  -2   2  11       27.52       30.92      4.91 o
  -1   2  11        0.23        1.74      1.39 o
   0   2  11        0.30        1.81      1.38 o
   1   2  11        1.38        1.74      1.76 o
   2   2  11        1.64        3.96      1.49 o
   3   2  11        0.24       -0.14      1.20 o
   4   2  11       34.11       35.21      2.61 o
   5   2  11       43.87       44.67      3.05 o
   6   2  11        4.74        7.30      1.65 o
   7   2  11        0.02       -1.03      1.29 o
  -3   3  11        1.00        2.21      1.69 o
  -2   3  11        1.33        0.64      1.27 o
  -1   3  11       45.76       41.15      2.64 o
   0   3  11       22.40       19.89      2.24 o
   1   3  11       40.47       39.90      2.91 o
   2   3  11       23.81       26.46      2.95 o
   3   3  11        8.74        5.90      2.58 o
   4   3  11        0.03        0.78      1.36 o
   5   3  11        6.88        3.64      2.01 o
   6   3  11        2.02       -0.92      1.84 o
   7   3  11        6.86        4.48      2.43 o
  -2   4  11       12.88       14.13      1.91 o
  -1   4  11        1.84        2.24      1.27 o
   0   4  11        0.16       -1.68      1.23 o
   1   4  11        0.30        1.90      1.35 o
   2   4  11       11.13       11.99      2.12 o
   3   4  11       17.12       22.04      2.25 o
   4   4  11        4.47        6.13      1.65 o
   5   4  11        8.25        2.48      3.20 o
   6   4  11       41.57       42.51      4.36 o
   7   4  11       10.66        9.80      2.72 o
  -1   5  11        1.71        1.41      1.23 o
   0   5  11       19.07       15.30      1.77 o
   1   5  11        4.44        5.07      1.53 o
   2   5  11        6.18       11.52      1.76 o
   3   5  11        6.67        7.32      1.61 o
   4   5  11        0.42        1.34      1.35 o
   5   5  11        0.78        0.64      1.33 o
   6   5  11       11.38        9.88      1.99 o
   7   5  11        2.71        3.48      2.35 o
   0   6  11        0.57        0.42      1.22 o
   1   6  11        0.19        2.03      1.40 o
   2   6  11        9.38        8.86      1.72 o
   3   6  11       25.64       28.88      4.75 o
   4   6  11        6.11        8.24      1.88 o
   5   6  11        5.30        7.68      1.74 o
   6   6  11       12.60       12.88      2.08 o
   7   6  11        7.29        7.46      1.90 o
   1   7  11        0.02        2.50      1.26 o
   2   7  11       19.41       19.90      3.69 o
   3   7  11       15.25       19.04      2.79 o
   4   7  11        0.10       -0.96      1.63 o
   5   7  11        9.67        8.23      1.76 o
   6   7  11        6.92        8.15      1.90 o
   1  -4  12        6.94        7.08      3.06 o
  -2  -3  12       10.24        8.33      2.97 o
  -1  -3  12        0.04       -3.18      1.93 o
   0  -3  12       11.13       14.32      3.18 o
   1  -3  12        6.77       10.89      2.81 o
   2  -3  12        1.88        0.25      2.05 o
  -3  -2  12        0.00       -2.72      1.36 o
  -2  -2  12        0.70       -0.96      1.49 o
  -1  -2  12        2.19        2.43      2.22 o
   0  -2  12        2.36        1.76      2.18 o
   1  -2  12        0.79       -0.34      1.97 o
   2  -2  12        5.16        8.46      2.64 o
   3  -2  12        7.29        8.13      2.85 o
   4  -2  12       10.42       12.36      3.14 o
  -3  -1  12        4.66        6.68      1.97 o
  -2  -1  12        0.02        1.73      1.58 o
  -1  -1  12        8.48        8.25      2.68 o
   0  -1  12        0.01       -2.60      1.80 o
   1  -1  12        2.62        3.81      2.18 o
   2  -1  12        0.04        0.96      2.01 o
   3  -1  12       15.57       17.67      3.35 o
   4  -1  12        2.40        5.36      2.64 o
  -3   0  12        1.11        0.28      1.60 o
  -2   0  12        0.23       -0.70      1.39 o
  -1   0  12       50.79       66.97      5.24 o
   0   0  12       23.75       26.93      3.77 o
   1   0  12        1.34        3.81      2.22 o
   2   0  12        0.02        0.96      1.88 o
   3   0  12        1.16       -2.22      1.72 o
   4   0  12        1.05        0.63      2.14 o
   5   0  12        3.23        1.68      2.95 o
  -2   1  12        4.66        5.90      1.83 o
  -1   1  12        0.39        0.04      1.93 o
   0   1  12        4.15        3.90      2.22 o
   1   1  12        0.88        2.39      2.18 o
   2   1  12        2.83        3.64      2.09 o
   3   1  12       12.52       13.11      2.93 o
   4   1  12       17.84       14.03      3.02 o
   5   1  12       13.64       14.47      2.11 o
   6   1  12        0.08        0.94      1.45 o
  -2   2  12        1.43        2.98      1.63 o
  -1   2  12        8.98        6.61      3.16 o
   0   2  12       39.91       44.39      4.57 o
   1   2  12        0.36        2.18      2.01 o
   2   2  12        0.06        2.51      1.97 o
   3   2  12        6.38        6.70      2.35 o
   4   2  12        1.06        1.05      1.93 o
   5   2  12        0.01        0.59      2.01 o
   6   2  12        1.42        0.75      2.26 o
  -1   3  12        4.00        5.49      2.18 o
   0   3  12        8.18        8.04      1.94 o
   1   3  12       25.68       25.52      2.66 o
   2   3  12       13.68       12.21      2.10 o
   3   3  12       16.70       15.36      2.21 o
   4   3  12        2.36        2.64      2.05 o
   5   3  12        0.57       -0.88      1.97 o
   6   3  12        7.24        5.65      2.55 o
  -1   4  12       20.02       21.61      3.60 o
   0   4  12       21.33       25.57      2.73 o
   1   4  12        5.68        6.06      1.74 o
   2   4  12        0.03       -0.35      1.38 o
   3   4  12        2.90        1.69      1.51 o
   4   4  12        4.48        5.86      1.84 o
   5   4  12       15.78       14.91      3.14 o
   6   4  12        6.10        6.20      2.55 o
   1   5  12        3.53        4.61      1.70 o
   2   5  12       20.12       19.64      2.37 o
   3   5  12        8.30       11.05      3.94 o
   4   5  12        2.18        1.16      1.54 o
   5   5  12        0.03        1.81      1.59 o
   2   6  12        4.67        6.25      1.82 o
   3   6  12        2.24        3.86      2.01 o
   4   6  12        3.72        4.46      1.69 o
   0  -1  13       10.05       15.71      3.43 o
   1  -1  13        0.54       -3.52      2.01 o
   2  -1  13        0.89        2.51      2.30 o
   0   0  13        0.23        1.76      2.39 o
   1   0  13        3.65        6.11      2.51 o
   2   0  13        2.55        1.76      2.30 o
   3   0  13        8.92        9.76      2.89 o
   0   1  13       15.59       10.14      2.97 o
   1   1  13        3.00        5.32      2.55 o
   2   1  13        0.79       -0.63      2.01 o
   3   1  13        0.00        0.00      2.05 o
   0   2  13        7.81        6.11      2.64 o
   1   2  13        3.52        6.91      2.64 o
   2   2  13        5.45        2.47      2.22 o
   3   2  13        0.16        1.55      2.14 o
   4   2  13        0.06        1.05      2.09 o
   1   3  13        0.14        1.42      2.35 o
   2   3  13        1.58        2.09      2.14 o
   3   3  13        5.48        9.42      2.81 o
 
